# Supplementary material for: Breaking disulfide bonds in a weakly bactericidal α-defensin unleashes a potent antimicrobial peptide with an altered conformation
Source: PLoS Pathog. 2026 Feb 9;22(2):e1013954. doi: 10.1371/journal.ppat.1013954 (PMC12904582; doi:10.1371/journal.ppat.1013954)
Supplement: S1 Data — (XLSX) [file ppat.1013954.s010.xlsx]

## Sheet: Fig.2A
E. coli ATCC25922		Concentration(µg/mL)
		0	1	2	4	8	16	32	64	128	256
	Crp1	100	92.5333	76.9055	42.6391	17.9238	2.75795	0.0714121	0.000801625	0.000282861
Survival (%)		100	105.695	95.7948	64.8586	15.7974	0.977723	0.0338662	0.00037978	3.99362e-06
		100	108.421	99.7069	69.4604	18.3642	3.12666	0.0791872	0.000888992
		100	89.8074	72.9934	38.0373	15.357	0.609007	0.0260912	0.000292412
	L-Crp1	100	107.193	0.360089	0.361228
		100	91.6064	3.49823	9.68e-06
		100	114.04	0.383502
		100	106.565	2.45089	0.0593185
	HNP4	100	119.703	146.803	122.784	0.0453295	0.00176427	0.00156678
		100	103.858	99.2765	62.8094	1.5676	0.0479132	0.00245251
		100	122.39	181.351	53.9529	0.332363	0.0848046
		100	122.141	154.936	0.944796
	L-HNP4	100	112.672	76.3783	73.4346	64.4864	63.9176	37.2543	10.096	0.00469895
		100	94.5465	114.583	103.983	110.008	128.499	122.513	39.6153	31.266	0.435097
		100	99.1687	81.565	78.7202	67.5933	51.5755	41.2195	39.6153	32.7717	0.17073
		100	93.9193	112.36	116.882	111.501	132.381	109.313	39.6153	0.076201

## Sheet: Fig.2B
K. pneumoniae ATCC13883		Concentration(µg/mL)
		0	1	2	4	8	16	32	64	128	256
	Crp1	100	71.4322	58.1535	43.5576	16.7017	1.11941
Survival (%)		100	84.1725	67.929	34.8027	2.75106	0.20905	0.0598682
		100	97.0912	76.61	58.2965	28.0374	0.636921
		100	81.6658	72.4979	51.9775	12.07	0.624976
	L-Crp1	100	32.9928	1.28696	0.00022913
		100	31.6964	0.781614	0.00042964
		100	28.9287	0.19962	0.000643
		100	19.5168	0.113786	0.0008077
	HNP4	100	94.3866	67.3962	25.8806	0.33703	0.00520195
		100	98.7664	94.9506	78.557	8.35502	0.0328536
		100	93.4795	61.6872	14.9719	0.246024
		100	99.6735	100.669	89.4657	8.44602
	L-HNP4	100	107.229	85.4149	83.4733	77.3628	76.9629	56.1208	26.1452	0.293747
		100	96.1774	94.5249	90.1464	83.3766	72.9011	49.8293	6.20627	0.584021
		100	109.517	96.4117	91.5284	84.6221	77.8041	57.4238	30.2747	0.644139
		100	93.8893	83.5281	82.0912	76.1173	72.0599	48.5263	2.07675	0.233629

## Sheet: Fig.2C
P. aeruginosa ATCC27853		Concentration(µg/mL)
		0	1	2	4	8	16	32	64	128	256
	Crp1	100	45.276	23.1692	7.61834	0.295337	0.00315531
Survival (%)		100	30.3805	4.29505	0.598911	0.00418574	3.2757e-05
		100	62.8646	38.4607	0.921595	0.00116586	1.4841e-05
	L-Crp1	100	13.1728	0.00903582
		100	2.21944	0.0201839
		100	3.0404	0.055467
	HNP4	100	78.9728	68.1555	19.7099	0.105547	0.00126952
		100	87.8094	73.5736	42.5931	0.0770143	7.5575e-05
		100	101.218	85.2577	52.1608	0.0263575	6.529e-05
	L-HNP4	100	100.182	94.2324	100.994	101.991	94.8352	90.2586	59.2014	0.669779	0.00434338
		100	107.588	100.868	100.986	101.979	95.7557	81.8186	56.6332	17.6389	4.76993
		100	91.5517	91.2209	89.8882	86.7869	67.8086	40.8571	2.10104	0.00048323	5.3255e-06

## Sheet: Fig.2D
S. flexneri 2a strain 301		Concentration(µg/mL)
		0	1	2	4	8	16	32	64	128	256
Survival (%)	Crp1	100	73.1067	66.0794	45.2767	17.3439	5.25596	1.56596	0.265527	0.0192187	0.00032817
		100	59.7224	47.6705	57.9878	20.0732	7.63512	6.13858	2.3694
		100	52.7118	42.054	36.503	27.6361	11.2523	4.54727	1.33275	0.411847	0.0050359
	L-Crp1	100	6.30719	0.0845101	0.00011434
		100	4.94371	1.11838	0.00587886
		100	63.4661	4.45308	0.00016512
	HNP4	100	87.135	73.0329	37.0671	5.4228	1.11773	0.00399931
		100	70.4751	60.5539	32.5478	8.20345	2.0598	0.0993976	0.00065364	8.6984e-06
		100	73.8561	58.8107	29.201	8.5745	2.16086	0.0760904	0.00106557	1.9655e-05
	L-HNP4	100	78.4	141.47	72.0618	60.7939	31.3038	12.5688	2.05223	0.0925166
		100	88.8356	87.3114	99.36	64.0372	30.2386	3.09251	0.0048605	9.5566e-06
		100	83.6178	114.391	85.7109	62.4155	30.7712	7.83068	0.0012877	3.744e-05

## Sheet: Fig.3A
	Percentage Dye Released (%)
Peptides concentration (μg/mL)	Crp1			L-Crp1
0	0.7541	0.2721	0.2656	0.1541	0.0885	0.3738
1	0.3836	-0.7377	-0.259	2.0787	1.1836	1.705
2	3.0099	2.141	2.2	2.9312	0.9541	2.5476
4	8.7215	7.6756	6.4296	11.3412	3.823	11.9904
8	20.0529	17.8659	14.2954	42.0828	25.8202	43.6861
16	30.4564	29.8301	28.0596	76.1983	58.8176	76.8737
32	32.8236	35.5778	24.2562	89.8182	82.7394	87.5231
64	48.6961	39.9385	52.765	91.1494	84.6017	95.4806
128	46.9747	46.4895	45.5518	91.015	90.075	88.2871

## Sheet: Fig.3B
		Relative FI
Peptides		Crp1		L-Crp1
Concentration (μg/mL)	0	1	1	1	1
	1	1.50504	0.999516	1.3018	1.15556
	2	1.42301	0.936601	1.65791	1.49933
	4	1.31919	0.839878	1.91996	1.72914
	8	1.33062	1.24281	2.29912	2.03885
	16	1.23562	1.12486	3.51646	3.97121
	32	1.44751	1.13025	4.30051	3.97696
	64	2.07742	1.85551	4.09361	4.53448
	128	3.07273	2.38129	4.21429	4.35855

## Sheet: Fig.3D
Size Distribution by Number (%)
Particle Diameter (nm)	Crp1	L-Crp1
0.01	0
0.0105	0
0.011	0
0.0115	0
0.012	0
0.0126	0
0.0132	0
0.0138	0
0.0145	0
0.0152	0
0.0159	0
0.0166	0
0.0174	0
0.0182	0
0.0191	0
0.02	0
0.0209	0
0.0219	0
0.023	0
0.0241	0
0.0252	0
0.0264	0
0.0276	0
0.0289	0
0.0303	0
0.0317	0
0.0332	0
0.0348	0
0.0365	0
0.0382	0
0.04	0
0.0419	0
0.0439	0
0.0459	0
0.0481	0
0.0504	0
0.0528	0
0.0553	0
0.0579	0
0.0606	0
0.0635	0
0.0665	0
0.0696	0
0.0729	0
0.0764	0
0.08	0
0.0838	0
0.0877	0
0.0919	0
0.0962	0
0.101	0
0.106	0
0.111	0
0.116	0
0.121	0
0.127	0
0.133	0
0.139	0
0.146	0
0.153	0
0.16	0
0.168	0
0.175	0
0.184	0
0.192	0
0.202	0
0.211	0
0.221	0
0.231	0
0.242	0
0.254	0
0.266	0
0.278	0
0.292	0
0.305	0
0.32	0
0.335	0
0.351	0
0.367	0
0.385	0
0.4		0
0.403	0
0.422	0
0.442	0
0.463	0
0.463		0
0.485	0
0.508	0
0.532	0
0.536		19.8
0.557	0
0.583	0
0.611	0
0.621		44.2
0.64	0
0.67	0
0.702	0
0.719		29.6
0.735	0
0.77	0
0.806	0
0.833		5.77
0.844	0
0.884	0
0.926	0
0.965		0.589
0.97	0
1.02	0
1.06	0
1.11	0
1.12		0
1.17	0
1.22	0
1.28	0
1.29		0
1.34	0
1.4	0
1.47	0
1.5		0
1.54	0
1.61	0
1.69	0
1.74		0.00349
1.77	0
1.85	0
1.94	0
2.01		0.0111
2.03	0
2.13	0
2.23	0
2.33		0.0146
2.33	0
2.44	0
2.56	0
2.68	0
2.7		0.0113
2.81	0
2.94	0
3.08	0
3.12		0.00626
3.22	0
3.38	0
3.54	0
3.62		0.00269
3.7	0
3.88	0
4.06	0
4.19		0.0009
4.25	0
4.45	0
4.67	0
4.85		0.000219
4.89	0
5.12	0
5.36	0
5.61	0
5.61		3.26e-05
5.88	0
6.16	0
6.45	0
6.5		1.62e-06
6.75	0
7.07	0
7.41	0
7.53		0
7.76	0
8.12	0
8.51	0
8.72		0
8.91	0
9.33	0
9.77	0
10.1		0
10.2	0
10.7	0
11.2	0
11.7		0
11.8	0
12.3	0
12.9	0
13.5	0
13.5		0
14.1	0
14.8	0
15.5	0
15.7		0
16.2	0
17	0
17.8	0
18.2		0
18.7	0
19.5	0
20.5	0
21		0
21.4	0
22.4	0
23.5	0
24.4		0
24.6	0
25.8	0
27	0
28.2		0
28.3	0
29.6	0
31	0
32.5	0
32.7		0
34	0
35.6	0
37.3	0
37.8		0
39.1	0
40.9	0
42.9	0
43.8		0
44.9	0
47	0
49.2	0
50.7		0
51.6	0
54	0
56.6	0
58.8		0
59.2	0
62	0
65	0
68	0
68.1		0
71.3	0
74.6	0
78.2	0
78.8		7.74e-13
81.9	0
85.7	0
89.8	0
91.3		2.67e-12
94	0
98.5	0
103	0
106		4.01e-12
108	0
113	0
118	0
122		3.78e-12
124	0
130	0
136	0
142		2.78e-12
143	0
149	0
156	0
164	0
164		1.78e-12
171	0
180	0
188	0
190		1.04e-12
197	0
206	0
216	0
220		5.27e-13
226	0
237	0
248	0
255		2.12e-13
260	0
272	0
285	0
295		5.98e-14
298	0
313	0
327	0.629
342		8.57e-15
343	3.47
359	8.73
376	14.1
394	17.4
396		0
412	17.9
432	15.7
452	11.6
459		0
474	6.93
496	2.9
520	0.609
531		0
544	0
570	0
597	0
615		0
625	0
655	0
686	0
712		0
718	0
752	0
788	0
825	0
825		0
864	0
905	0
948	0
955		0
992	0
1040	0
1090	0
1110		0
1140	0
1190	0
1250	0
1280		0
1310	0
1370	0
1440	0
1480		0
1500	0
1580	0
1650	0
1720		0
1730	0
1810	0
1890	0
1980	0
1990		0
2080	0
2180	0
2280	0
2300		0
2390	0
2500	0
2620	0
2670		0
2740	0
2870	0
3010	0
3090		0
3150	0
3300	0
3460	0
3580		0
3620	0
3790	0
3970	0
4150		5.41e-18
4160	0
4350	0
4560	0
4770	0
4800		2.65e-17
5000	0
5240	0
5480	0
5560		3.68e-17
5740	0
6020	0
6300	0
6440		1.57e-17
6600	0
6910	0
7240	0
7460		0
7580	0
7940	0
8310	0
8630		0
8710	0
9120	0
9550	0

## Sheet: Fig.3E
Crp1												L-Crp1
Time(s)	0 nM	3.9 nM	7.8 nM	15.6 nM	31.25 nM	62.5 nM	125 nM	250 nM	500 nM	1000 nM		Time(s)	0 nM	3.9 nM	7.8 nM	15.6 nM	31.25 nM	62.5 nM	125 nM	250 nM	500 nM	1000 nM
-60.02	-0.102783	-0.122803	-0.19043	-0.0712894	-0.145752	0.11499	0.361084	0.675781	0.999756	1.4082		-60.08	-0.409423	-0.538757	-0.544555	-0.614868	-0.642029	-0.703857	-0.637878	-0.713562	-0.713378	-0.762329
-59.92	-0.0935059	-0.122803	-0.182617	-0.0703127	-0.134033	0.126709	0.368896	0.668945	0.999756	1.4043		-59.98	-0.407104	-0.525452	-0.552368	-0.603882	-0.634949	-0.690552	-0.62616	-0.700256	-0.700073	-0.755249
-59.82	-0.100342	-0.11499	-0.193359	-0.0703125	-0.140381	0.120361	0.362061	0.666504	0.993408	1.40283		-59.88	-0.404784	-0.516906	-0.545409	-0.604736	-0.626404	-0.683593	-0.616028	-0.691711	-0.693115	-0.746703
-59.72	-0.102783	-0.122803	-0.197266	-0.0693358	-0.14331	0.117432	0.359619	0.644043	0.991943	1.40137		-59.78	-0.387573	-0.499695	-0.534424	-0.587524	-0.611511	-0.672607	-0.598816	-0.676819	-0.684448	-0.729492
-59.62	-0.110596	-0.122803	-0.197266	-0.0703126	-0.151123	0.118896	0.363525	0.643066	0.981201	1.40283		-59.68	-0.389893	-0.489563	-0.536743	-0.596924	-0.628723	-0.674927	-0.608948	-0.686218	-0.693848	-0.731812
-59.52	-0.098877	-0.101807	-0.19043	-0.0610355	-0.144287	0.118896	0.363525	0.645996	0.973877	1.40283		-59.58	-0.396972	-0.493469	-0.543823	-0.60083	-0.627991	-0.682006	-0.616028	-0.683899	-0.691528	-0.740478
-59.42	-0.0895996	-0.0993657	-0.185059	-0.0478525	-0.124756	0.128173	0.372803	0.656249	0.981689	1.41211		-59.48	-0.387573	-0.486389	-0.53601	-0.585938	-0.627136	-0.672607	-0.606628	-0.6745	-0.683715	-0.737305
-59.32	-0.0871587	-0.0993653	-0.184082	-0.0468751	-0.131592	0.124267	0.375244	0.658691	0.993408	1.41455		-59.38	-0.377441	-0.495788	-0.530517	-0.583618	-0.624817	-0.663208	-0.59491	-0.662781	-0.678223	-0.725586
-59.22	-0.0856934	-0.102295	-0.175293	-0.0498052	-0.127686	0.12915	0.375244	0.655761	0.99585	1.40674		-59.28	-0.384399	-0.494202	-0.528931	-0.582031	-0.62323	-0.671021	-0.59491	-0.662781	-0.678955	-0.723999
-59.12	-0.0808108	-0.103272	-0.17627	-0.0390626	-0.132568	0.12915	0.375244	0.666504	0.99292	1.40674		-59.18	-0.379761	-0.482483	-0.525024	-0.570313	-0.611511	-0.658569	-0.598816	-0.662781	-0.674316	-0.709961
-59.02	-0.0793457	-0.105713	-0.185059	-0.0415038	-0.136475	0.124268	0.375244	0.664063	0.991943	1.4043		-59.08	-0.377441	-0.491149	-0.532104	-0.585205	-0.618591	-0.654663	-0.596497	-0.652648	-0.671997	-0.70996
-58.92	-0.0817871	-0.101807	-0.184082	-0.0390627	-0.143311	0.120361	0.363525	0.648437	0.989502	1.40674		-58.98	-0.368042	-0.486389	-0.522705	-0.574219	-0.599792	-0.643677	-0.58783	-0.643982	-0.661011	-0.708374
-58.82	-0.0886231	-0.0969241	-0.169922	-0.0419924	-0.127686	0.125244	0.371338	0.65332	0.991943	1.40137		-58.88	-0.368042	-0.482483	-0.522705	-0.56958	-0.595154	-0.637451	-0.591003	-0.647156	-0.657104	-0.702148
-58.72	-0.072998	-0.104736	-0.168457	-0.0351564	-0.132568	0.117432	0.371338	0.645508	0.991943	1.39355		-58.78	-0.368042	-0.489563	-0.520386	-0.573486	-0.59906	-0.637451	-0.588684	-0.644836	-0.664185	-0.701416
-58.62	-0.0778809	-0.107178	-0.168457	-0.0429688	-0.134033	0.126709	0.371338	0.643066	0.991943	1.39111		-58.68	-0.375854	-0.480164	-0.513306	-0.556274	-0.59198	-0.637451	-0.579285	-0.635437	-0.656372	-0.698242
-58.52	-0.0793457	-0.0925297	-0.15918	-0.0258793	-0.124756	0.135986	0.373779	0.645996	0.982666	1.39111		-58.58	-0.375854	-0.48175	-0.522705	-0.564087	-0.601379	-0.639038	-0.581604	-0.637024	-0.662598	-0.700562
-58.42	-0.0622559	-0.0915528	-0.166016	-0.0297853	-0.122315	0.13208	0.380615	0.637695	0.989502	1.38477		-58.48	-0.378174	-0.487976	-0.522705	-0.558594	-0.601379	-0.645264	-0.591003	-0.651062	-0.662598	-0.709961
-58.32	-0.0690919	-0.0915527	-0.156738	-0.0288086	-0.114502	0.121338	0.373779	0.644531	0.985596	1.3833		-58.38	-0.385986	-0.486388	-0.523437	-0.567993	-0.601379	-0.645995	-0.591003	-0.651794	-0.66101	-0.70996
-58.22	-0.0715332	-0.10083	-0.156738	-0.03125	-0.114502	0.118896	0.383057	0.649414	0.974854	1.3833		-58.28	-0.379761	-0.470764	-0.514893	-0.564087	-0.589661	-0.637451	-0.579285	-0.64325	-0.643066	-0.709961
-58.12	-0.0715332	-0.0969241	-0.156739	-0.0249028	-0.117432	0.123779	0.383057	0.65332	0.972412	1.37402		-58.18	-0.381348	-0.48175	-0.516479	-0.556274	-0.59198	-0.639038	-0.579285	-0.64325	-0.645386	-0.709961
-58.02	-0.0534668	-0.0915525	-0.164551	-0.0258787	-0.12622	0.11499	0.383057	0.640625	0.97876	1.36377		-58.08	-0.387573	-0.487976	-0.522705	-0.556274	-0.589661	-0.645264	-0.579285	-0.64093	-0.654785	-0.709961
-57.92	-0.0598145	-0.0886234	-0.156739	-0.0102546	-0.111573	0.117919	0.375244	0.639159	0.963135	1.37305		-57.98	-0.385254	-0.487976	-0.522705	-0.556274	-0.59906	-0.642944	-0.576965	-0.629211	-0.642334	-0.707642
-57.82	-0.0505375	-0.0969239	-0.156738	-0.00781	-0.119873	0.118896	0.392334	0.63916	0.969971	1.37549		-57.88	-0.378174	-0.487976	-0.522705	-0.556274	-0.577942	-0.624146	-0.569885	-0.622131	-0.63916	-0.700562
-57.72	-0.0480957	-0.0915527	-0.14502	-0.0170898	-0.122314	0.130615	0.385498	0.63916	0.972412	1.37549		-57.78	-0.387573	-0.487976	-0.524292	-0.557861	-0.579529	-0.645264	-0.567566	-0.631531	-0.650879	-0.709961
-57.62	-0.0480957	-0.0852053	-0.138672	-0.0131841	-0.115967	0.127685	0.376709	0.645507	0.966064	1.37256		-57.68	-0.385986	-0.486389	-0.53125	-0.5625	-0.586487	-0.631958	-0.565979	-0.629944	-0.649292	-0.708374
-57.52	-0.0339355	-0.0954586	-0.160644	-0.0234371	-0.12622	0.114991	0.381592	0.637696	0.970947	1.35986		-57.58	-0.371948	-0.47467	-0.526611	-0.548462	-0.581848	-0.61792	-0.553528	-0.618225	-0.635254	-0.696655
-57.42	-0.0505371	-0.095459	-0.155273	-0.0117188	-0.132568	0.11499	0.383057	0.628906	0.960693	1.35352		-57.48	-0.371216	-0.48175	-0.524292	-0.546143	-0.579529	-0.61792	-0.549622	-0.637024	-0.621215	-0.705322
-57.32	-0.0402832	-0.0925297	-0.147461	-0.00879	-0.124756	0.125732	0.373779	0.636718	0.960693	1.36133		-57.38	-0.368042	-0.473938	-0.514892	-0.539063	-0.571716	-0.617919	-0.540222	-0.627624	-0.611816	-0.702148
-57.22	-0.0310059	-0.0915529	-0.142578	-1.79e-07	-0.110596	0.118896	0.380615	0.629883	0.972412	1.35449		-57.28	-0.356323	-0.468445	-0.504761	-0.536743	-0.566223	-0.606201	-0.528503	-0.617493	-0.602417	-0.69043
-57.12	-0.0285645	-0.0915527	-0.14502	-0.00928	-0.112061	0.109619	0.383057	0.627441	0.954346	1.35205		-57.18	-0.356323	-0.459045	-0.510986	-0.539063	-0.56073	-0.607788	-0.528503	-0.623718	-0.611816	-0.69043
-57.02	-0.0285645	-0.0915531	-0.14502	-0.00244	-0.105225	0.124267	0.376709	0.630371	0.9646	1.36133		-57.08	-0.356323	-0.468445	-0.513306	-0.548462	-0.570129	-0.614014	-0.528503	-0.623718	-0.611816	-0.692749
-56.92	-0.0192871	-0.0915528	-0.14502	0.0117186	-0.0910645	0.126709	0.375244	0.631347	0.9646	1.35449		-56.98	-0.356323	-0.467712	-0.520385	-0.546143	-0.56781	-0.611694	-0.528503	-0.623718	-0.611084	-0.699829
-56.82	-0.0168458	-0.0827639	-0.137207	0.0180662	-0.084717	0.138427	0.375244	0.63623	0.9646	1.3584		-56.88	-0.356323	-0.464539	-0.510986	-0.53833	-0.558411	-0.604614	-0.528503	-0.612	-0.600098	-0.69043
-56.72	-0.00806	-0.0915523	-0.145019	0.0131841	-0.100341	0.130616	0.381592	0.627442	0.970947	1.3457		-56.78	-0.356323	-0.466858	-0.513306	-0.544556	-0.56073	-0.614014	-0.528503	-0.613586	-0.602417	-0.69043
-56.62	-0.00903	-0.0915527	-0.14502	0.0117188	-0.0949707	0.121338	0.383057	0.627441	0.9646	1.34424		-56.68	-0.356323	-0.476257	-0.522705	-0.546875	-0.577942	-0.615601	-0.528503	-0.619812	-0.611816	-0.692017
-56.52	-0.00903	-0.0744632	-0.135743	0.0209957	-0.0856937	0.128173	0.383057	0.636718	0.958252	1.35352		-56.58	-0.354736	-0.466858	-0.514892	-0.554688	-0.570129	-0.620239	-0.528503	-0.618225	-0.610229	-0.696655
-56.42	-0.00903	-0.0900875	-0.142577	0.0141609	-0.0895993	0.130616	0.392334	0.621094	0.966064	1.34424		-56.48	-0.348511	-0.462219	-0.514893	-0.536743	-0.570129	-0.614014	-0.530823	-0.612	-0.605591	-0.69043
-56.32	-0.0207516	-0.0852053	-0.13086	0.0180662	-0.084717	0.136963	0.373779	0.616699	0.94751	1.34131		-56.38	-0.348511	-0.468445	-0.514893	-0.53833	-0.570129	-0.614014	-0.540222	-0.626038	-0.611816	-0.69043
-56.22	-0.00269	-0.0930177	-0.129395	0.0195311	-0.0832521	0.13208	0.377686	0.627441	0.951416	1.32617		-56.28	-0.348511	-0.470764	-0.514893	-0.544556	-0.570129	-0.614014	-0.540222	-0.635437	-0.614136	-0.69043
-56.12	0.000244	-0.113525	-0.141112	0.00781	-0.104248	0.10962	0.37915	0.615724	0.960693	1.31299		-56.18	-0.342285	-0.472351	-0.50708	-0.536743	-0.564636	-0.608521	-0.533997	-0.627625	-0.615723	-0.682617
-56.02	-0.0129395	-0.0939945	-0.138184	0.00781	-0.0974125	0.116455	0.367432	0.618652	0.948975	1.32227		-56.08	-0.34851	-0.470031	-0.50476	-0.546143	-0.571716	-0.6156	-0.537903	-0.626892	-0.613403	-0.680297
-55.92	-0.0129395	-0.0915528	-0.125488	0.00781	-0.0935059	0.118896	0.370361	0.619629	0.948975	1.31543		-55.98	-0.346924	-0.459045	-0.496094	-0.537476	-0.562317	-0.606201	-0.529236	-0.622131	-0.602417	-0.671631
-55.82	-0.0129395	-0.10083	-0.134766	0.00928	-0.0949707	0.118896	0.383057	0.610352	0.942627	1.31299		-55.88	-0.342285	-0.441101	-0.499267	-0.540649	-0.562317	-0.60852	-0.540222	-0.615905	-0.59851	-0.684204
-55.72	-0.00122	-0.111083	-0.145019	5.96e-07	-0.102783	0.101807	0.367432	0.590821	0.931885	1.29883		-55.78	-0.336792	-0.430969	-0.489136	-0.528931	-0.550598	-0.606201	-0.528503	-0.604187	-0.596191	-0.678711
-55.62	-0.0153806	-0.104737	-0.14502	0.00635	-0.084717	0.113525	0.355713	0.583007	0.921631	1.30371		-55.68	-0.339111	-0.439514	-0.495361	-0.530518	-0.552917	-0.607788	-0.520691	-0.606506	-0.597778	-0.678711
-55.52	-0.010498	-0.095459	-0.154297	0.00781	-0.0925294	0.108643	0.369873	0.589844	0.921631	1.30518		-55.58	-0.346191	-0.446593	-0.49536	-0.534424	-0.559998	-0.611694	-0.518372	-0.601867	-0.601684	-0.67871
-55.42	-0.00903	-0.0925297	-0.139649	0.0288079	-0.0803226	0.116454	0.362061	0.588378	0.93335	1.30273		-55.48	-0.323486	-0.426208	-0.483642	-0.514038	-0.538879	-0.591309	-0.503479	-0.579163	-0.581299	-0.657593
-55.32	-0.00122	-0.0944827	-0.140137	0.02832	-0.0822757	0.115966	0.380615	0.588379	0.942627	1.30225		-55.38	-0.317261	-0.430969	-0.483642	-0.517212	-0.546692	-0.594482	-0.49176	-0.584656	-0.586059	-0.651367
-55.22	0.00513	-0.0925301	-0.120118	0.0302726	-0.0832528	0.117919	0.383057	0.588378	0.942139	1.3042		-55.28	-0.317261	-0.434875	-0.483643	-0.516479	-0.546692	-0.594482	-0.500427	-0.583923	-0.597778	-0.650635
-55.12	0.00952	-0.0822754	-0.126465	0.0195313	-0.0842285	0.107178	0.371338	0.57959	0.932373	1.29346		-55.18	-0.316528	-0.425476	-0.481323	-0.513306	-0.545959	-0.592163	-0.497253	-0.58075	-0.588378	-0.655273
-55.02	-0.00122	-0.082764	-0.119141	0.0258786	-0.0769046	0.107177	0.380615	0.577636	0.930908	1.2998		-55.08	-0.305542	-0.41925	-0.464111	-0.505493	-0.534973	-0.576538	-0.489441	-0.575256	-0.582153	-0.647461
-54.92	-0.00415	-0.0822755	-0.104492	0.0224607	-0.0832521	0.099365	0.371338	0.568847	0.93042	1.29346		-54.98	-0.303955	-0.423889	-0.464111	-0.503906	-0.547424	-0.581177	-0.497253	-0.584656	-0.586792	-0.648193
-54.82	0.00171	-0.0812989	-0.111328	0.0141601	-0.083252	0.0993651	0.372803	0.5625	0.930908	1.29346		-54.88	-0.300049	-0.419983	-0.466431	-0.5	-0.541199	-0.577271	-0.489441	-0.584656	-0.580566	-0.651367
-54.72	0.00269	-0.0773931	-0.0996099	0.0180659	-0.0769048	0.108154	0.365967	0.575195	0.93335	1.2998		-54.78	-0.317261	-0.430969	-0.473511	-0.510986	-0.552185	-0.58667	-0.497253	-0.584656	-0.582886	-0.645142
-54.62	0.00757	-0.0705567	-0.104492	0.0219725	-0.0817872	0.10083	0.369873	0.567383	0.93335	1.29492		-54.68	-0.316528	-0.437195	-0.464111	-0.514893	-0.556091	-0.584351	-0.489441	-0.584656	-0.589965	-0.649048
-54.52	0.00659	-0.0627445	-0.09668	0.0288082	-0.073975	0.116455	0.371338	0.567871	0.93335	1.30273		-54.58	-0.313354	-0.437194	-0.464111	-0.505493	-0.558411	-0.574951	-0.497253	-0.584655	-0.580566	-0.641967
-54.42	0.0212402	-0.0603024	-0.105956	0.0131843	-0.0832516	0.107178	0.392334	0.55713	0.93335	1.28174		-54.48	-0.300049	-0.425476	-0.450805	-0.492188	-0.547424	-0.561646	-0.477722	-0.572937	-0.56958	-0.638062
-54.32	0.0104984	-0.0695801	-0.103516	0.0117188	-0.0715332	0.0979004	0.373779	0.568848	0.921631	1.27246		-54.38	-0.296143	-0.425476	-0.446899	-0.485962	-0.550598	-0.543701	-0.487854	-0.58075	-0.574341	-0.633423
-54.22	0.0222168	-0.0656743	-0.0996099	0.0166011	-0.065186	0.101806	0.36499	0.565917	0.921631	1.27002		-54.28	-0.305542	-0.427795	-0.456299	-0.485962	-0.550598	-0.545288	-0.489441	-0.583069	-0.580566	-0.639648
-54.12	0.0192869	-0.064209	-0.0981447	0.00928	-0.0729981	0.0969237	0.358154	0.564941	0.927979	1.27002		-54.18	-0.305542	-0.437195	-0.464111	-0.488281	-0.550598	-0.551514	-0.491028	-0.592468	-0.580566	-0.639648
-54.02	0.0183105	-0.0783688	-0.0981442	2.98e-07	-0.0754392	0.0876468	0.362061	0.557129	0.929443	1.25439		-54.08	-0.307129	-0.437195	-0.465698	-0.497681	-0.550598	-0.551514	-0.505066	-0.594055	-0.580566	-0.638062
-53.92	0.010498	-0.0627445	-0.0888679	0.00928	-0.0661625	0.0969231	0.351807	0.56787	0.912354	1.26367		-53.98	-0.313354	-0.439514	-0.471924	-0.497681	-0.550598	-0.551514	-0.505066	-0.600281	-0.580566	-0.631836
-53.82	0.0275875	-0.0603028	-0.0864259	0.00244	-0.0637208	0.0993651	0.354736	0.568848	0.919189	1.25684		-53.88	-0.305542	-0.448914	-0.471924	-0.497681	-0.540466	-0.553833	-0.507385	-0.600281	-0.580566	-0.631836
-53.72	0.0300293	-0.0695801	-0.074707	0	-0.0583496	0.111084	0.355713	0.571289	0.921631	1.25439		-53.78	-0.305542	-0.4505	-0.471924	-0.499268	-0.546692	-0.563232	-0.516785	-0.598694	-0.580566	-0.633423
-53.62	0.0354004	-0.0627445	-0.0717781	0.00928	-0.0505375	0.120361	0.346436	0.578124	0.915283	1.26367		-53.68	-0.307861	-0.456726	-0.474243	-0.505493	-0.546692	-0.563232	-0.516785	-0.594055	-0.582886	-0.639648
-53.52	0.0339355	-0.0603024	-0.0825192	-0.00635	-0.0598141	0.101807	0.353271	0.576661	0.923096	1.25439		-53.58	-0.325073	-0.456726	-0.47583	-0.507813	-0.546692	-0.563232	-0.519104	-0.600281	-0.592285	-0.639648
-53.42	0.0393066	-0.0603027	-0.0839844	0.00391	-0.052002	0.107178	0.343994	0.570313	0.913818	1.24805		-53.48	-0.325073	-0.456726	-0.483642	-0.517212	-0.549011	-0.574951	-0.528503	-0.6026	-0.593872	-0.639648
-53.32	0.041748	-0.060303	-0.0800784	0.000976	-0.0456545	0.113525	0.351807	0.575195	0.904541	1.25293		-53.38	-0.314941	-0.454406	-0.481323	-0.514893	-0.556091	-0.572631	-0.526184	-0.60968	-0.596191	-0.637329
-53.22	0.0388184	-0.0695796	-0.0747066	-0.00781	-0.0495601	0.107178	0.351807	0.568848	0.908447	1.23731		-53.28	-0.305542	-0.447327	-0.473511	-0.50708	-0.546692	-0.563232	-0.518372	-0.600281	-0.582153	-0.62793
-53.12	0.0300295	-0.0720215	-0.0810547	-0.00781	-0.052002	0.118896	0.343994	0.571289	0.9021	1.23486		-53.18	-0.305542	-0.456726	-0.471924	-0.513306	-0.546692	-0.553101	-0.524597	-0.600281	-0.588379	-0.62793
-53.02	0.041748	-0.0744628	-0.0942382	-0.00244	-0.0607909	0.110108	0.334717	0.566406	0.9021	1.2207		-53.08	-0.307861	-0.456726	-0.471924	-0.513306	-0.548279	-0.571045	-0.524597	-0.600281	-0.600098	-0.630249
-52.92	0.032959	-0.0749515	-0.0800788	0.00635	-0.0534671	0.117431	0.329834	0.565917	0.885498	1.22949		-52.98	-0.315674	-0.456726	-0.478149	-0.514038	-0.552917	-0.569458	-0.52301	-0.598694	-0.59851	-0.638062
-52.82	0.0310055	-0.064209	-0.0786133	0.00146	-0.0534669	0.117432	0.350342	0.570312	0.892822	1.23096		-52.88	-0.301636	-0.448914	-0.464111	-0.509399	-0.538879	-0.55542	-0.511292	-0.586243	-0.586792	-0.624023
-52.72	0.0285645	-0.0705566	-0.0878906	-0.00928	-0.0559082	0.11499	0.351807	0.568848	0.894287	1.22461		-52.78	-0.303223	-0.448914	-0.466431	-0.509399	-0.538879	-0.55542	-0.520691	-0.594788	-0.596191	-0.62561
-52.62	0.0197754	-0.0744628	-0.0810545	-0.01416	-0.0676269	0.112549	0.336182	0.566406	0.892822	1.21143		-52.68	-0.29541	-0.446594	-0.47351	-0.508667	-0.53656	-0.55542	-0.519958	-0.601868	-0.595459	-0.629517
-52.52	0.0275879	-0.0720216	-0.084961	-0.0209962	-0.0559083	0.120361	0.329834	0.567383	0.887939	1.21143		-52.58	-0.28833	-0.439514	-0.456299	-0.505493	-0.52948	-0.55542	-0.516785	-0.604187	-0.592285	-0.630249
-52.42	0.0300293	-0.0734863	-0.0878905	-0.0195311	-0.057373	0.108154	0.322998	0.563477	0.876221	1.20996		-52.48	-0.297729	-0.448914	-0.465698	-0.507813	-0.538879	-0.557007	-0.516785	-0.592468	-0.592285	-0.639648
-52.32	0.0192872	-0.0734864	-0.0864258	-0.0195313	-0.0622559	0.107178	0.319092	0.558594	0.873291	1.20215		-52.38	-0.297729	-0.448913	-0.462524	-0.515625	-0.537292	-0.549927	-0.509705	-0.590881	-0.590698	-0.640381
-52.22	0.0183105	-0.078369	-0.0864256	-0.0219725	-0.0661619	0.0954592	0.320557	0.554688	0.865479	1.19727		-52.28	-0.297729	-0.448914	-0.464111	-0.509399	-0.531067	-0.543701	-0.512878	-0.586975	-0.586792	-0.643555
-52.12	0.0236817	-0.0822755	-0.0981447	-0.0195314	-0.0637208	0.0954588	0.318115	0.557129	0.860596	1.18555		-52.18	-0.300049	-0.448914	-0.464111	-0.509399	-0.531067	-0.546021	-0.522278	-0.596375	-0.596191	-0.643555
-52.02	0.0197754	-0.0720215	-0.0864258	-0.0195313	-0.0637207	0.095459	0.314209	0.568848	0.863037	1.18408		-52.08	-0.309448	-0.448913	-0.464111	-0.511719	-0.531067	-0.55542	-0.530823	-0.596374	-0.596191	-0.645141
-51.92	0.0183105	-0.0656741	-0.0800786	-0.0131841	-0.0456545	0.107177	0.312744	0.575195	0.863037	1.19043		-51.98	-0.307129	-0.446594	-0.464111	-0.518799	-0.542786	-0.553101	-0.537903	-0.58783	-0.595459	-0.649048
-51.82	0.024658	-0.0734864	-0.084961	-0.00391	-0.036377	0.11499	0.319092	0.57666	0.863037	1.18262		-51.88	-0.291504	-0.431702	-0.464111	-0.509399	-0.528748	-0.543701	-0.528503	-0.584656	-0.592285	-0.639648
-51.72	0.0285645	-0.0720209	-0.0942377	-0.0209955	-0.0441889	0.107178	0.320557	0.568848	0.863037	1.16065		-51.78	-0.297729	-0.441101	-0.464111	-0.509399	-0.531067	-0.543701	-0.530823	-0.592468	-0.592285	-0.641968
-51.62	0.0183108	-0.0627445	-0.0771492	-0.00244	-0.0441898	0.116454	0.303467	0.568847	0.845947	1.16992		-51.68	-0.286011	-0.427063	-0.45166	-0.485229	-0.519348	-0.529663	-0.526184	-0.58075	-0.578247	-0.629517
-51.52	0.0275879	-0.0666505	-0.0839845	-0.00635	-0.0324708	0.130615	0.310303	0.57666	0.852783	1.17236		-51.58	-0.287598	-0.417663	-0.448486	-0.482056	-0.519348	-0.522583	-0.518372	-0.580749	-0.571167	-0.620117
-51.42	0.0354004	-0.0603027	-0.0864258	-0.00781	-0.0324707	0.121338	0.318115	0.57666	0.855225	1.17236		-51.48	-0.294556	-0.418396	-0.449219	-0.480469	-0.517761	-0.530396	-0.52301	-0.57135	-0.578979	-0.62793
-51.32	0.0339355	-0.0603027	-0.0864258	-0.00781	-0.0246582	0.126709	0.31665	0.570313	0.855225	1.17236		-51.38	-0.297729	-0.42157	-0.452393	-0.476563	-0.513123	-0.52417	-0.516785	-0.566711	-0.572754	-0.62793
-51.22	0.0339355	-0.062744	-0.088867	-0.0195311	-0.0334471	0.11792	0.31665	0.566406	0.855225	1.16992		-51.28	-0.297729	-0.423157	-0.452393	-0.485962	-0.519348	-0.537476	-0.516785	-0.572937	-0.572754	-0.62793
-51.12	0.0222169	-0.0695802	-0.0810549	-0.0195314	-0.0324708	0.118896	0.304932	0.568847	0.852783	1.16602		-51.18	-0.297729	-0.427063	-0.450073	-0.485229	-0.519348	-0.529663	-0.526184	-0.570618	-0.570434	-0.617798
-51.02	0.0300293	-0.0539553	-0.0761721	-0.0131838	-0.0261233	0.125244	0.312744	0.575195	0.845947	1.1709		-51.08	-0.297729	-0.417664	-0.442993	-0.482056	-0.520935	-0.531982	-0.516785	-0.563538	-0.563354	-0.608398
-50.92	0.036377	-0.0603025	-0.0747066	-0.0258784	-0.0207517	0.118897	0.312744	0.559571	0.849854	1.16455		-50.98	-0.299316	-0.405945	-0.452392	-0.484375	-0.515442	-0.522583	-0.516785	-0.572937	-0.572754	-0.610718
-50.82	0.0236819	-0.0666504	-0.0839844	-0.0273438	-0.020752	0.121338	0.304932	0.557129	0.837158	1.15527		-50.88	-0.303955	-0.404358	-0.464111	-0.492188	-0.513855	-0.531982	-0.517517	-0.57135	-0.571167	-0.61853
-50.72	0.0339355	-0.0681152	-0.0864258	-0.0273438	-0.020752	0.118896	0.295654	0.557129	0.835693	1.15283		-50.78	-0.300049	-0.400452	-0.464111	-0.485962	-0.521667	-0.531982	-0.508972	-0.566711	-0.566528	-0.612305
-50.62	0.0339355	-0.0773926	-0.0864258	-0.0273438	-0.0300293	0.118896	0.293213	0.550781	0.835693	1.14648		-50.68	-0.309448	-0.409851	-0.466431	-0.485962	-0.519348	-0.531982	-0.510559	-0.572937	-0.572754	-0.612305
-50.52	0.0246582	-0.0798343	-0.0771488	-0.0273441	-0.0217289	0.129638	0.293213	0.558593	0.826416	1.1543		-50.58	-0.308715	-0.409118	-0.475097	-0.483643	-0.518616	-0.529663	-0.514465	-0.572937	-0.570434	-0.611572
-50.42	0.0314941	-0.0656742	-0.0747077	-0.0131843	-0.00269	0.136962	0.293213	0.567382	0.833252	1.16309		-50.48	-0.305542	-0.408264	-0.471924	-0.47583	-0.527161	-0.520264	-0.505066	-0.561218	-0.561035	-0.608398
-50.32	0.0310055	-0.0705567	-0.0839844	-0.0117188	-0.0104981	0.138428	0.293213	0.55957	0.835693	1.15527		-50.38	-0.307861	-0.417663	-0.474243	-0.482056	-0.52948	-0.522583	-0.505066	-0.561218	-0.563354	-0.610718
-50.22	0.0300293	-0.0720215	-0.074707	-0.00635	-0.0129395	0.150146	0.304932	0.557129	0.835693	1.15283		-50.28	-0.323486	-0.427795	-0.482056	-0.482788	-0.537292	-0.530396	-0.505798	-0.559631	-0.571167	-0.61853
-50.12	0.0314941	-0.0656738	-0.074707	-0.00781	-0.0129395	0.150146	0.295654	0.568848	0.835693	1.15283		-50.18	-0.317261	-0.42157	-0.47583	-0.485962	-0.528748	-0.516357	-0.508972	-0.553406	-0.564941	-0.612305
-50.02	0.0300293	-0.0612797	-0.06543	0.00146	0.00415	0.159423	0.293213	0.578125	0.842041	1.16211		-50.08	-0.317261	-0.423157	-0.477417	-0.485962	-0.519348	-0.516358	-0.502747	-0.553406	-0.564942	-0.609985
-49.92	0.0393066	-0.0812981	-0.083983	-0.0170884	0.00659	0.140871	0.30249	0.559572	0.852783	1.14356		-49.98	-0.318848	-0.41925	-0.483643	-0.479736	-0.520935	-0.517944	-0.510559	-0.554993	-0.566529	-0.602173
-49.82	0.0207527	-0.0720214	-0.0786132	-0.0195312	-0.00269	0.150147	0.283936	0.557129	0.834229	1.1333		-49.88	-0.325073	-0.437195	-0.483643	-0.485962	-0.527161	-0.52417	-0.516785	-0.561218	-0.572754	-0.608398
-49.72	0.0183105	-0.0720215	-0.0786133	-0.0195313	0.00415	0.150146	0.281494	0.566406	0.831787	1.1333		-49.78	-0.325073	-0.437195	-0.483643	-0.488281	-0.525574	-0.52417	-0.515198	-0.561218	-0.580566	-0.608398
-49.62	0.0183105	-0.0812988	-0.0786133	-0.0195313	-0.00269	0.140869	0.281494	0.568848	0.825439	1.1333		-49.68	-0.315674	-0.416077	-0.47583	-0.488281	-0.509949	-0.514771	-0.499573	-0.551819	-0.571167	-0.598999
-49.52	0.0183105	-0.0837402	-0.0761719	-0.0195313	-0.00513	0.14624	0.275146	0.567383	0.823975	1.1333		-49.58	-0.311035	-0.409851	-0.464111	-0.482056	-0.503723	-0.508545	-0.493347	-0.545593	-0.564941	-0.592773
-49.42	0.0183105	-0.0759277	-0.090332	-0.00781	0.000244	0.14624	0.273682	0.574219	0.831787	1.1333		-49.48	-0.314941	-0.417664	-0.461792	-0.481323	-0.491272	-0.506226	-0.492615	-0.543274	-0.562622	-0.590454
-49.32	0.0300293	-0.0666507	-0.0693363	-0.00781	0.0158688	0.155517	0.273682	0.57666	0.831787	1.14258		-49.38	-0.307862	-0.403626	-0.454712	-0.466431	-0.488098	-0.498413	-0.489441	-0.533875	-0.564942	-0.581055
-49.22	0.0393066	-0.0876454	-0.0839833	-0.0249012	-0.00806	0.146241	0.282959	0.559571	0.831787	1.11865		-49.28	-0.325073	-0.417664	-0.471924	-0.474243	-0.495911	-0.512451	-0.497253	-0.544006	-0.562622	-0.588867
-49.12	0.0153814	-0.0915526	-0.0927732	-0.0195311	-0.0129394	0.142334	0.266846	0.557129	0.814697	1.11377		-49.18	-0.323486	-0.416077	-0.470337	-0.474976	-0.496643	-0.501465	-0.497986	-0.5495	-0.567261	-0.58728
-49.02	0.0183105	-0.079834	-0.0864258	-0.0195313	-0.010498	0.133057	0.261963	0.557129	0.812256	1.11377		-49.08	-0.317261	-0.409851	-0.464111	-0.479736	-0.492004	-0.504639	-0.50116	-0.533874	-0.553223	-0.583374
-48.92	0.0183105	-0.070557	-0.0771491	-0.019532	0.00415	0.139892	0.261963	0.578124	0.823975	1.12305		-48.98	-0.314941	-0.407532	-0.464111	-0.483643	-0.491272	-0.502319	-0.49884	-0.533875	-0.550903	-0.590454
-48.82	0.0275875	-0.0681153	-0.0747071	-0.0195313	0.00659	0.133057	0.264893	0.55957	0.815186	1.12549		-48.88	-0.305542	-0.398132	-0.464111	-0.474243	-0.490417	-0.495239	-0.489441	-0.533874	-0.549316	-0.582641
-48.72	0.0236816	-0.0773926	-0.0629883	-0.0195313	0.0119629	0.13208	0.265869	0.568848	0.806885	1.11914		-48.78	-0.30481	-0.405945	-0.463379	-0.471924	-0.497498	-0.494507	-0.488708	-0.52533	-0.546997	-0.588867
-48.62	0.0222168	-0.079834	-0.0629883	-0.0195313	0.010498	0.130615	0.256592	0.5625	0.804443	1.11768		-48.68	-0.293823	-0.398132	-0.460205	-0.464844	-0.488098	-0.494507	-0.476135	-0.522156	-0.537598	-0.588867
-48.52	0.0339355	-0.0734866	-0.0659182	-0.00781	0.0168455	0.127685	0.265869	0.567383	0.795166	1.12402		-48.58	-0.294555	-0.396545	-0.458618	-0.472656	-0.488831	-0.499145	-0.495667	-0.522888	-0.53833	-0.58728
-48.42	0.0310059	-0.0783692	-0.0668946	-0.00781	0.0168456	0.120361	0.272217	0.568848	0.792725	1.11621		-48.48	-0.297729	-0.399719	-0.454712	-0.468018	-0.492004	-0.49292	-0.477722	-0.527649	-0.533691	-0.581055
-48.32	0.0300292	-0.0837398	-0.0732417	-0.0195308	0.0144047	0.118897	0.273682	0.557129	0.792725	1.10205		-48.38	-0.29541	-0.403625	-0.461792	-0.471924	-0.489685	-0.4906	-0.489441	-0.531555	-0.531372	-0.578735
-48.22	0.0183105	-0.0837409	-0.0654304	-0.00244	0.0173333	0.128173	0.261963	0.566406	0.781006	1.10498		-48.28	-0.286743	-0.392639	-0.452393	-0.460938	-0.480286	-0.479614	-0.487854	-0.50885	-0.520386	-0.570068
-48.12	0.0212399	-0.0837403	-0.0629885	-0.00928	0.0183105	0.130615	0.27124	0.55957	0.781006	1.10596		-48.18	-0.282104	-0.38092	-0.44458	-0.439087	-0.472473	-0.467896	-0.475403	-0.494812	-0.506348	-0.56543
-48.02	0.0222168	-0.0837405	-0.0581057	0.00635	0.0270994	0.127685	0.273682	0.563476	0.774658	1.1123		-48.08	-0.281372	-0.380188	-0.434448	-0.439087	-0.470154	-0.474975	-0.479309	-0.494812	-0.513427	-0.564697
-47.92	0.0192871	-0.0744633	-0.0498055	0.0107414	0.0354	0.135986	0.273682	0.56787	0.779541	1.12305		-47.98	-0.278198	-0.370789	-0.427368	-0.439087	-0.460754	-0.467163	-0.458191	-0.494812	-0.510254	-0.561523
-47.82	0.0275875	-0.0720211	-0.0590817	3.58e-07	0.0261234	0.126709	0.281494	0.557129	0.802002	1.11377		-47.88	-0.280517	-0.370788	-0.436767	-0.439087	-0.460754	-0.473388	-0.458191	-0.494812	-0.510253	-0.561523
-47.72	0.020752	-0.0891107	-0.0732416	-0.00781	0.0261236	0.112549	0.261963	0.549317	0.792725	1.09668		-47.78	-0.284424	-0.359802	-0.425049	-0.427368	-0.447449	-0.45459	-0.437073	-0.481506	-0.499268	-0.550537
-47.62	0.0104983	-0.0822757	-0.0537117	-7.15e-07	0.0290524	0.120361	0.261963	0.558593	0.784912	1.0918		-47.68	-0.277466	-0.362244	-0.425048	-0.427368	-0.441223	-0.455444	-0.430847	-0.474548	-0.500122	-0.551392
-47.52	0.0197754	-0.0798341	-0.0512696	-8.94e-08	0.0300292	0.121338	0.27124	0.549316	0.794189	1.09424		-47.58	-0.274292	-0.35907	-0.425049	-0.415649	-0.441223	-0.446045	-0.430847	-0.471374	-0.490723	-0.543579
-47.42	0.0158691	-0.0734866	-0.0449224	0.00635	0.0363767	0.125244	0.264404	0.546386	0.787354	1.09424		-47.48	-0.271973	-0.35907	-0.422729	-0.41333	-0.440491	-0.445313	-0.430115	-0.471375	-0.488403	-0.547485
-47.32	0.0285642	-0.0812989	-0.0449219	0.0195312	0.0285644	0.126709	0.268311	0.54541	0.79126	1.08496		-47.38	-0.264892	-0.35907	-0.403198	-0.403931	-0.437317	-0.442139	-0.426941	-0.471374	-0.479004	-0.538086
-47.22	0.0300293	-0.0837402	-0.0473633	0.0195313	0.0378418	0.117432	0.269775	0.54541	0.792725	1.07471		-47.28	-0.274292	-0.357483	-0.410156	-0.404663	-0.43573	-0.442871	-0.425354	-0.469788	-0.490723	-0.536499
-47.12	0.0300293	-0.0900879	-0.0473633	0.0195313	0.0378418	0.108643	0.275146	0.54541	0.792725	1.07471		-47.18	-0.274292	-0.351257	-0.41333	-0.407837	-0.420105	-0.446045	-0.419128	-0.465149	-0.477417	-0.530273
-47.02	0.0300293	-0.079834	-0.0473633	0.0195313	0.0285645	0.118896	0.273682	0.53125	0.792725	1.07471		-47.08	-0.274292	-0.358337	-0.41101	-0.407104	-0.438904	-0.443725	-0.419128	-0.461242	-0.470459	-0.527954
-46.92	0.0300293	-0.070557	-0.047364	0.0224602	0.0368649	0.128173	0.273682	0.529784	0.786377	1.08398		-46.98	-0.274292	-0.355164	-0.401611	-0.403931	-0.431091	-0.435913	-0.419128	-0.454163	-0.467285	-0.520874
-46.82	0.0300289	-0.0710453	-0.041016	0.0415036	0.0441891	0.136963	0.282959	0.536132	0.794189	1.08105		-46.88	-0.275024	-0.353576	-0.400024	-0.404663	-0.438049	-0.440552	-0.417542	-0.461975	-0.465698	-0.528686
-46.72	0.036377	-0.0720216	-0.0278321	0.0415038	0.0456542	0.138428	0.282471	0.537598	0.802979	1.07617		-46.78	-0.278198	-0.339539	-0.396118	-0.409424	-0.441223	-0.436646	-0.411316	-0.45575	-0.473511	-0.510742
-46.62	0.0432128	-0.0705566	-0.0341797	0.0390625	0.0456543	0.12915	0.281494	0.537598	0.795166	1.07471		-46.68	-0.278198	-0.330139	-0.395386	-0.415649	-0.431091	-0.434326	-0.401184	-0.44635	-0.471191	-0.50061
-46.52	0.0300293	-0.0627445	-0.0263675	0.0483395	0.0573727	0.135986	0.281494	0.537597	0.792725	1.07471		-46.58	-0.277465	-0.345031	-0.399292	-0.41333	-0.434998	-0.432006	-0.40741	-0.455017	-0.468872	-0.504516
-46.42	0.041748	-0.0695802	-0.0253908	0.0415037	0.057373	0.14624	0.284424	0.537597	0.795654	1.07471		-46.48	-0.274292	-0.337219	-0.389892	-0.403931	-0.425598	-0.422607	-0.40741	-0.440125	-0.459473	-0.495117
-46.32	0.041748	-0.0720215	-0.027832	0.0507813	0.0510254	0.139893	0.2854	0.53125	0.787354	1.07471		-46.38	-0.272705	-0.341858	-0.390625	-0.404663	-0.426331	-0.409302	-0.405823	-0.450256	-0.457886	-0.49353
-46.22	0.0495605	-0.0603027	-0.0161133	0.0507813	0.057373	0.150146	0.2854	0.529785	0.784912	1.07471		-46.28	-0.266479	-0.337952	-0.393799	-0.396118	-0.429504	-0.414795	-0.399597	-0.444031	-0.45166	-0.489624
-46.12	0.0495605	-0.0603027	-0.0224609	0.0444336	0.0480957	0.140869	0.287842	0.529785	0.784912	1.07471		-46.18	-0.266479	-0.345032	-0.393066	-0.395386	-0.429504	-0.414795	-0.398865	-0.441711	-0.44934	-0.496704
-46.02	0.0432129	-0.0783687	-0.0356441	0.0312504	0.033936	0.126709	0.2854	0.50879	0.784912	1.05371		-46.08	-0.266479	-0.335632	-0.389892	-0.394531	-0.429504	-0.416382	-0.383972	-0.434631	-0.439941	-0.487304
-45.92	0.0300293	-0.0617683	-0.0175795	0.049315	0.0456536	0.138426	0.275146	0.524413	0.773193	1.06933		-45.98	-0.260254	-0.329407	-0.384399	-0.396118	-0.421692	-0.414795	-0.378479	-0.436218	-0.422729	-0.479492
-45.82	0.0388177	-0.0695801	-0.0253907	0.0415038	0.0456542	0.138428	0.291748	0.519531	0.781982	1.06445		-45.88	-0.264892	-0.345764	-0.392212	-0.396118	-0.421692	-0.413208	-0.386292	-0.436218	-0.430542	-0.477905
-45.72	0.0378418	-0.0759276	-0.0185545	0.0366213	0.0339357	0.135987	0.293213	0.515625	0.781006	1.06055		-45.78	-0.258667	-0.337219	-0.383667	-0.405518	-0.419373	-0.395264	-0.380066	-0.441711	-0.421997	-0.470947
-45.62	0.0471192	-0.0822755	-0.0161135	0.0390623	0.0339355	0.12915	0.281494	0.518066	0.772217	1.05371		-45.68	-0.258667	-0.330139	-0.374268	-0.396118	-0.409973	-0.396851	-0.380066	-0.432312	-0.425903	-0.470093
-45.52	0.0495605	-0.0837402	-0.0083	0.0327148	0.0456543	0.126709	0.281494	0.508789	0.773193	1.0332		-45.58	-0.258667	-0.339539	-0.375854	-0.396118	-0.409973	-0.403076	-0.380066	-0.434631	-0.42041	-0.479492
-45.42	0.0495605	-0.0915524	-0.0224603	0.0312506	0.0378421	0.124268	0.275146	0.498536	0.771729	1.02393		-45.48	-0.257935	-0.339539	-0.368042	-0.396118	-0.407654	-0.400757	-0.379333	-0.441711	-0.429809	-0.477173
-45.32	0.0417483	-0.10083	-0.0332031	0.03125	0.0314941	0.122803	0.265869	0.498535	0.761475	1.02393		-45.38	-0.25708	-0.339539	-0.360962	-0.396118	-0.398254	-0.393677	-0.37616	-0.432312	-0.422729	-0.470093
-45.22	0.0354004	-0.0939948	-0.0263679	0.0522454	0.0393059	0.122802	0.265869	0.509277	0.747314	1.01611		-45.28	-0.264893	-0.339539	-0.368774	-0.394531	-0.396667	-0.401489	-0.374573	-0.430725	-0.430542	-0.479492
-45.12	0.0432125	-0.0861817	-0.0122072	0.0546873	0.0324706	0.113525	0.277588	0.510254	0.755127	1.01611		-45.18	-0.258667	-0.339539	-0.362549	-0.390625	-0.390442	-0.387451	-0.362854	-0.426086	-0.424316	-0.479492
-45.02	0.0456543	-0.0876465	-0.012207	0.0546875	0.0300293	0.111084	0.277588	0.500977	0.757568	1.01611		-45.08	-0.256347	-0.337219	-0.360229	-0.397705	-0.390442	-0.392944	-0.369934	-0.429992	-0.423584	-0.477172
-44.92	0.036377	-0.0812991	-0.0122075	0.0610347	0.0363767	0.118896	0.277588	0.504882	0.757568	1.00439		-44.98	-0.246948	-0.326233	-0.349243	-0.388306	-0.388855	-0.374146	-0.360535	-0.421326	-0.418823	-0.466187
-44.82	0.040283	-0.079834	-0.00439	0.0532226	0.0456542	0.118896	0.283936	0.506348	0.754639	1.00439		-44.88	-0.246948	-0.322327	-0.335205	-0.388306	-0.384216	-0.375732	-0.368347	-0.436218	-0.412598	-0.459961
-44.72	0.041748	-0.0891113	-0.0136719	0.0585938	0.0456543	0.109619	0.283936	0.5	0.753662	1.00439		-44.78	-0.249268	-0.331726	-0.335205	-0.390625	-0.378723	-0.377319	-0.368347	-0.437805	-0.412598	-0.459961
-44.62	0.0495605	-0.0954585	-0.0278311	0.0405282	0.0246587	0.0954599	0.281494	0.498536	0.747314	0.992677		-44.68	-0.256348	-0.329407	-0.332885	-0.397705	-0.376404	-0.381226	-0.366028	-0.444031	-0.421997	-0.459961
-44.52	0.0378418	-0.086182	-0.0278324	0.0483395	0.0314938	0.104736	0.269775	0.507812	0.734131	0.992675		-44.58	-0.249268	-0.321594	-0.325073	-0.388306	-0.367004	-0.374146	-0.356628	-0.432312	-0.412598	-0.459961
-44.42	0.0378418	-0.0837403	-0.0161135	0.0532225	0.0393066	0.10083	0.272705	0.500976	0.734131	0.992676		-44.48	-0.260254	-0.32782	-0.333618	-0.388306	-0.367004	-0.385132	-0.351135	-0.444031	-0.412598	-0.461548
-44.32	0.0495605	-0.0837402	-0.0161133	0.0507813	0.0378418	0.111084	0.2854	0.498535	0.734131	0.986328		-44.38	-0.264892	-0.328552	-0.34143	-0.388306	-0.365417	-0.39209	-0.358948	-0.442444	-0.411011	-0.466186
-44.22	0.0432129	-0.0656743	-0.00977	0.0571284	0.0349116	0.117431	0.2854	0.504882	0.734131	0.981933		-44.28	-0.258667	-0.331726	-0.335205	-0.376587	-0.361511	-0.395264	-0.354309	-0.436218	-0.404785	-0.459961
-44.12	0.0480955	-0.0705567	-0.00684	0.0585936	0.0275878	0.118896	0.291748	0.506348	0.740479	0.980957		-44.18	-0.258667	-0.331726	-0.337524	-0.376587	-0.370911	-0.387451	-0.360535	-0.438538	-0.393066	-0.459961
-44.02	0.0495605	-0.0798337	-0.00439	0.0444339	0.0183108	0.111084	0.293213	0.489258	0.735596	0.973145		-44.08	-0.256347	-0.330993	-0.344604	-0.374268	-0.368591	-0.392944	-0.358215	-0.433899	-0.390747	-0.457641
-43.92	0.0495605	-0.0891113	-0.00439	0.0336914	0.0183105	0.109619	0.276123	0.480469	0.726318	0.963867		-43.98	-0.249268	-0.32782	-0.336792	-0.367188	-0.360779	-0.385864	-0.348816	-0.4245	-0.381348	-0.450562
-43.82	0.0495605	-0.0915527	-0.00439	0.03125	0.0183105	0.107178	0.273682	0.479004	0.726318	0.953613		-43.88	-0.258667	-0.337952	-0.343018	-0.376587	-0.367004	-0.395264	-0.348816	-0.426086	-0.383667	-0.459961
-43.72	0.0495605	-0.0822761	-0.0044	0.0405266	0.0300286	0.116454	0.281494	0.488281	0.726318	0.964355		-43.78	-0.260254	-0.347351	-0.343018	-0.376587	-0.367004	-0.395264	-0.348816	-0.432312	-0.393066	-0.459961
-43.62	0.0588375	-0.0891111	-0.00586	0.0415044	0.0207522	0.103272	0.284424	0.481446	0.726318	0.956055		-43.68	-0.266479	-0.347351	-0.343018	-0.376587	-0.369324	-0.396851	-0.348816	-0.432312	-0.393066	-0.448242
-43.52	0.0544434	-0.100342	-0.0170897	0.0273439	0.0158693	0.0876467	0.276123	0.476563	0.717041	0.94336		-43.58	-0.267212	-0.348083	-0.34143	-0.376587	-0.377136	-0.401489	-0.349548	-0.433044	-0.391479	-0.448242
-43.42	0.0471191	-0.0915528	-0.00439	0.0273436	0.026123	0.0876463	0.27124	0.469726	0.712158	0.936523		-43.48	-0.270386	-0.351257	-0.335205	-0.388306	-0.370911	-0.395264	-0.352722	-0.437805	-0.386841	-0.448242
-43.32	0.0495605	-0.10083	-0.00439	0.0327148	0.026123	0.0993652	0.264404	0.467285	0.7146	0.934082		-43.38	-0.270385	-0.351257	-0.335205	-0.390625	-0.370911	-0.397583	-0.360535	-0.44403	-0.381347	-0.448242
-43.22	0.0495605	-0.0915527	-0.00439	0.03125	0.026123	0.0993652	0.261963	0.455566	0.705322	0.927734		-43.28	-0.258667	-0.341125	-0.323486	-0.388306	-0.361511	-0.389038	-0.348816	-0.432312	-0.371948	-0.436523
-43.12	0.0495605	-0.0915527	0.00732	0.03125	0.026123	0.107178	0.273682	0.449219	0.702881	0.916992		-43.18	-0.257935	-0.345032	-0.321167	-0.385986	-0.368591	-0.392944	-0.346497	-0.429993	-0.379028	-0.436523
-43.02	0.0432129	-0.0915527	-0.00195	0.03125	0.0197754	0.107178	0.267334	0.447754	0.702881	0.902832		-43.08	-0.254761	-0.335632	-0.311768	-0.376587	-0.360779	-0.383545	-0.337097	-0.422913	-0.369629	-0.436523
-42.92	0.0534668	-0.0852053	0.00195	0.0375972	0.024658	0.107177	0.265869	0.454101	0.702881	0.909179		-42.98	-0.254761	-0.337952	-0.314087	-0.376587	-0.367004	-0.383545	-0.334778	-0.432312	-0.369629	-0.438843
-42.82	0.0598142	-0.0837403	0.0112304	0.0507812	0.026123	0.107178	0.272217	0.446289	0.69751	0.904297		-42.88	-0.246949	-0.331726	-0.315674	-0.371094	-0.359192	-0.375733	-0.317566	-0.4245	-0.364136	-0.44043
-42.72	0.0612793	-0.0993639	-0.00683	0.0327162	-0.00122	0.0891127	0.273682	0.43506	0.704346	0.884767		-42.78	-0.254761	-0.339539	-0.323486	-0.388306	-0.369324	-0.385864	-0.325378	-0.4245	-0.373535	-0.44043
-42.62	0.0510261	-0.104736	-0.00977	0.0283205	-0.00659	0.0886233	0.255615	0.425293	0.684814	0.872559		-42.68	-0.252441	-0.337219	-0.322753	-0.383667	-0.376404	-0.392944	-0.325378	-0.423767	-0.371215	-0.43811
-42.52	0.0480957	-0.103272	0.00342	0.020996	-0.00513	0.0876464	0.243408	0.436035	0.681885	0.871582		-42.58	-0.237549	-0.320007	-0.311768	-0.367188	-0.359192	-0.375732	-0.317566	-0.412781	-0.354004	-0.430298
-42.42	0.0495605	-0.100342	0.00635	0.0288079	0.00415	0.0969231	0.242432	0.433593	0.68335	0.873046		-42.48	-0.254761	-0.321594	-0.311768	-0.368774	-0.359192	-0.375732	-0.317566	-0.412781	-0.355591	-0.436523
-42.32	0.0612789	-0.0930177	0.00732	0.0312499	0.00659	0.0993651	0.251709	0.447754	0.692627	0.875488		-42.38	-0.254761	-0.326233	-0.311768	-0.368774	-0.356873	-0.375732	-0.317566	-0.412781	-0.361816	-0.436523
-42.22	0.0612793	-0.0915527	0.00732	0.03125	0.0183105	0.0993652	0.261963	0.436035	0.695068	0.875488		-42.28	-0.254761	-0.321594	-0.311768	-0.376587	-0.349792	-0.364014	-0.309753	-0.4151	-0.361816	-0.436523
-42.12	0.0690918	-0.0915527	0.0151367	0.0219727	0.0119629	0.0979004	0.261963	0.441406	0.685791	0.875488		-42.18	-0.254761	-0.32782	-0.311768	-0.376587	-0.360779	-0.375732	-0.309753	-0.42218	-0.361816	-0.436523
-42.02	0.0690918	-0.0837402	0.0151367	0.0195313	0.0168457	0.095459	0.261963	0.439941	0.68335	0.875488		-42.08	-0.253174	-0.326233	-0.31018	-0.376587	-0.365417	-0.374145	-0.308167	-0.413513	-0.360229	-0.434936
-41.92	0.0690918	-0.0900879	0.00586	0.03125	0.0119629	0.107178	0.261963	0.430664	0.68335	0.866211		-41.98	-0.246948	-0.320007	-0.303955	-0.376587	-0.359192	-0.36792	-0.30426	-0.416687	-0.354004	-0.428711
-41.82	0.0690918	-0.0915527	0.0151367	0.03125	0.0183105	0.10083	0.273682	0.428223	0.677002	0.86377		-41.88	-0.246948	-0.320007	-0.303955	-0.376587	-0.361511	-0.36792	-0.31366	-0.416687	-0.354004	-0.428711
-41.72	0.0690918	-0.0915527	0.0151367	0.0249023	0.0183105	0.0993652	0.273682	0.428223	0.675537	0.86377		-41.78	-0.246948	-0.320007	-0.302368	-0.376587	-0.370911	-0.369507	-0.31366	-0.416687	-0.356323	-0.420898
-41.62	0.0627441	-0.0915527	0.0151367	0.03125	0.00903	0.111084	0.273682	0.428223	0.675537	0.852051		-41.68	-0.244629	-0.317688	-0.29541	-0.374268	-0.368591	-0.373413	-0.31134	-0.416687	-0.363403	-0.418579
-41.52	0.072998	-0.10083	0.0151367	0.03125	0.0183105	0.111084	0.273682	0.428223	0.663818	0.86377		-41.58	-0.227417	-0.308289	-0.292236	-0.364868	-0.359192	-0.364014	-0.309753	-0.404968	-0.355591	-0.40918
-41.42	0.072998	-0.103271	0.0151367	0.0219727	0.0183105	0.118896	0.264404	0.428223	0.675537	0.86377		-41.48	-0.227417	-0.308289	-0.292236	-0.364868	-0.359192	-0.364014	-0.309753	-0.404968	-0.361816	-0.40918
-41.32	0.0637207	-0.0915527	0.0229492	0.0195313	0.0183105	0.118896	0.261963	0.421875	0.66626	0.857422		-41.38	-0.227417	-0.308289	-0.292236	-0.376587	-0.359192	-0.352295	-0.301941	-0.404968	-0.350098	-0.40918
-41.22	0.0612793	-0.103271	0.0229501	0.00781	0.00659	0.0979013	0.261963	0.408692	0.663818	0.850587		-41.28	-0.227417	-0.308289	-0.292236	-0.376587	-0.351379	-0.362427	-0.301941	-0.404968	-0.352417	-0.40918
-41.12	0.049561	-0.103271	0.0229492	0.0131836	0.00659	0.095459	0.243896	0.42041	0.6521	0.845703		-41.18	-0.229004	-0.308289	-0.292236	-0.364868	-0.351379	-0.357788	-0.309753	-0.404968	-0.361816	-0.411499
-41.02	0.0495605	-0.111084	0.015137	0.00391	-0.00269	0.0876468	0.248779	0.412598	0.6521	0.836426		-41.08	-0.221924	-0.294983	-0.27893	-0.351563	-0.338074	-0.338989	-0.296448	-0.393249	-0.348511	-0.407593
-40.92	0.0495605	-0.103271	0.00879	0.00391	-0.00513	0.0930176	0.236084	0.412598	0.644287	0.836426		-40.98	-0.215698	-0.277039	-0.272705	-0.345337	-0.331848	-0.335083	-0.290222	-0.404968	-0.342285	-0.401367
-40.82	0.0495605	-0.103271	0.0151367	-0.00537	-0.00513	0.0915527	0.234619	0.412598	0.644287	0.836426		-40.88	-0.218018	-0.288757	-0.260986	-0.357056	-0.331848	-0.344482	-0.290222	-0.404968	-0.342285	-0.399048
-40.72	0.0612793	-0.0969243	0.0214839	-0.00147	0.00122	0.105712	0.234619	0.418945	0.6521	0.842773		-40.78	-0.227417	-0.291077	-0.260986	-0.359375	-0.331848	-0.344482	-0.28241	-0.404968	-0.342285	-0.391968
-40.62	0.0676267	-0.095459	0.0346678	-1.19e-07	0.00806	0.107178	0.252686	0.411133	0.650635	0.844238		-40.68	-0.227417	-0.298157	-0.263306	-0.366455	-0.331848	-0.344482	-0.290222	-0.404968	-0.334473	-0.399048
-40.52	0.0690918	-0.095459	0.034668	0.00781	0.00659	0.107178	0.242432	0.408691	0.6521	0.844238		-40.58	-0.225097	-0.286438	-0.270385	-0.357056	-0.331116	-0.344482	-0.277771	-0.402649	-0.339965	-0.387329
-40.42	0.0769043	-0.095459	0.034668	0	0.00659	0.107178	0.25415	0.408691	0.6521	0.834961		-40.48	-0.215698	-0.26532	-0.260986	-0.357056	-0.327942	-0.356201	-0.261292	-0.39325	-0.330566	-0.37793
-40.32	0.0769043	-0.086182	0.043945	0.00928	0.0236813	0.107177	0.244873	0.417968	0.6521	0.830078		-40.38	-0.215698	-0.26532	-0.260986	-0.357056	-0.330261	-0.342163	-0.278503	-0.395569	-0.324341	-0.37793
-40.22	0.079834	-0.0954583	0.0253913	0.00781	0.014405	0.116456	0.260986	0.408692	0.655029	0.820801		-40.28	-0.215698	-0.26532	-0.260986	-0.357056	-0.339661	-0.332764	-0.270691	-0.404968	-0.338379	-0.37793
-40.12	0.0808109	-0.095459	0.034668	0	0.0144043	0.109619	0.244873	0.408691	0.644287	0.814453		-40.18	-0.215698	-0.26532	-0.260986	-0.357056	-0.339661	-0.344482	-0.270691	-0.39325	-0.332885	-0.380249
-40.02	0.0808105	-0.095459	0.034668	-0.00146	0.0144043	0.107178	0.242432	0.399414	0.6521	0.812988		-40.08	-0.207886	-0.257507	-0.245361	-0.349243	-0.331848	-0.33667	-0.264465	-0.385437	-0.334473	-0.381836
-39.92	0.0808105	-0.095459	0.034668	-0.00391	0.0168457	0.107178	0.242432	0.404785	0.63501	0.812988		-39.98	-0.210205	-0.257507	-0.245361	-0.349243	-0.320129	-0.327271	-0.269104	-0.385437	-0.334473	-0.381836
-39.82	0.0808105	-0.095459	0.0424805	-0.0102539	0.0144043	0.11499	0.242432	0.404785	0.632568	0.803711		-39.88	-0.219604	-0.257507	-0.246948	-0.349243	-0.320129	-0.334351	-0.264465	-0.385437	-0.33606	-0.381836
-39.72	0.0808105	-0.103271	0.0346686	-0.00781	0.00659	0.107178	0.242432	0.396973	0.640381	0.793458		-39.78	-0.219604	-0.25592	-0.253174	-0.35083	-0.321716	-0.33667	-0.270691	-0.385437	-0.350098	-0.389648
-39.62	0.0847171	-0.0886234	0.0439446	0.00146	0.0212399	0.108642	0.234619	0.406249	0.632568	0.802734		-39.68	-0.207886	-0.237976	-0.241455	-0.345337	-0.316223	-0.327271	-0.258972	-0.373718	-0.330566	-0.37793
-39.52	0.0847168	-0.0876466	0.0463866	0.00391	0.0222167	0.118896	0.243896	0.408691	0.641846	0.805176		-39.58	-0.206299	-0.237976	-0.239868	-0.34375	-0.314636	-0.335083	-0.257385	-0.360412	-0.328979	-0.376343
-39.42	0.0847168	-0.0812991	0.0527339	0.0102534	0.0363767	0.125244	0.246338	0.407226	0.644287	0.799804		-39.48	-0.20166	-0.237976	-0.233643	-0.337524	-0.320129	-0.328857	-0.25116	-0.354187	-0.322754	-0.370117
-39.32	0.0988767	-0.079834	0.0566406	0.0117187	0.0285644	0.138428	0.252686	0.416504	0.641357	0.801269		-39.38	-0.207886	-0.237976	-0.235962	-0.337524	-0.322449	-0.328857	-0.25116	-0.354187	-0.322754	-0.371704
-39.22	0.100342	-0.079834	0.0424805	0.0117188	0.026123	0.138428	0.261963	0.408691	0.640381	0.794922		-39.28	-0.207886	-0.240295	-0.245361	-0.337524	-0.320129	-0.330444	-0.25116	-0.354187	-0.322754	-0.37793
-39.12	0.100342	-0.079834	0.0541992	0.00244	0.026123	0.138428	0.261963	0.402344	0.640381	0.793457		-39.18	-0.205566	-0.247375	-0.245361	-0.335205	-0.329529	-0.334351	-0.24884	-0.345642	-0.320434	-0.37561
-39.02	0.112061	-0.0915523	0.0439458	-0.0117183	0.0144047	0.126709	0.255615	0.389161	0.634033	0.793458		-39.08	-0.196167	-0.237976	-0.245361	-0.325806	-0.320129	-0.324951	-0.237854	-0.350281	-0.313354	-0.366211
-38.92	0.100342	-0.0915527	0.0488281	-0.0180664	0.0144043	0.126709	0.242432	0.396973	0.62085	0.772461		-38.98	-0.198486	-0.237976	-0.243042	-0.325806	-0.322449	-0.324951	-0.233215	-0.350281	-0.322754	-0.366211
-38.82	0.0910645	-0.0744632	0.0532223	-0.0102543	0.0173336	0.147705	0.242432	0.398437	0.62085	0.779297		-38.88	-0.200073	-0.230164	-0.228149	-0.317993	-0.325623	-0.317139	-0.231628	-0.334656	-0.314941	-0.358398
-38.72	0.105713	-0.0891109	0.0581059	-0.0156246	0.0104984	0.135987	0.251709	0.393067	0.630127	0.773926		-38.78	-0.20166	-0.230164	-0.237549	-0.317993	-0.331848	-0.317139	-0.231628	-0.334656	-0.314941	-0.358398
-38.62	0.100342	-0.0915527	0.0581055	-0.015625	0.010498	0.134521	0.246338	0.383789	0.636475	0.766113		-38.68	-0.207886	-0.230164	-0.237549	-0.317993	-0.320129	-0.30542	-0.231628	-0.334656	-0.314941	-0.358398
-38.52	0.0939941	-0.0915527	0.0581055	-0.015625	0.010498	0.125244	0.229248	0.375	0.624756	0.766113		-38.58	-0.205566	-0.239563	-0.235229	-0.315674	-0.31781	-0.3031	-0.229309	-0.332336	-0.312622	-0.356079
-38.42	0.0925293	-0.0852049	0.0512699	-0.0209957	0.00513	0.125245	0.226807	0.368164	0.624756	0.760743		-38.48	-0.196167	-0.230164	-0.22583	-0.306274	-0.308411	-0.293701	-0.21991	-0.313538	-0.305542	-0.34668
-38.32	0.0871584	-0.0837403	0.0502929	-0.0117188	0.00659	0.126709	0.221436	0.369629	0.610107	0.762207		-38.38	-0.196167	-0.230164	-0.22583	-0.308594	-0.308411	-0.293701	-0.227722	-0.322937	-0.316528	-0.34668
-38.22	0.100342	-0.0837402	0.050293	-0.0117188	0.0183105	0.126709	0.2229	0.369629	0.609131	0.762207		-38.28	-0.198486	-0.218445	-0.227417	-0.317993	-0.308411	-0.293701	-0.227722	-0.322937	-0.322754	-0.34668
-38.12	0.100342	-0.0720215	0.0620117	-0.0117188	0.026123	0.126709	0.2229	0.369629	0.609131	0.762207		-38.18	-0.203979	-0.216858	-0.232055	-0.316406	-0.306824	-0.292114	-0.226135	-0.322937	-0.321167	-0.33728
-38.02	0.100342	-0.0783691	0.0620117	0	0.0168457	0.126709	0.2229	0.368164	0.602783	0.762207		-38.08	-0.190673	-0.210632	-0.22583	-0.310181	-0.302917	-0.285888	-0.21991	-0.315124	-0.31726	-0.338867
-37.92	0.100342	-0.0744628	0.0595705	-0.00244	0.011963	0.124268	0.2229	0.363281	0.601318	0.759766		-37.98	-0.188354	-0.198914	-0.224243	-0.298462	-0.300598	-0.27417	-0.21051	-0.303406	-0.322754	-0.327148
-37.82	0.0979005	-0.0720216	0.055664	-8.94e-08	0.0144042	0.138428	0.214111	0.365723	0.598877	0.744141		-37.88	-0.188354	-0.2005	-0.233643	-0.300049	-0.300598	-0.27417	-0.21759	-0.303406	-0.314941	-0.327148
-37.72	0.100342	-0.0749516	0.0605464	0.00635	0.0207515	0.144775	0.215088	0.37207	0.601318	0.749023		-37.78	-0.188354	-0.206726	-0.233643	-0.306274	-0.300598	-0.27417	-0.21051	-0.303406	-0.314941	-0.327148
-37.62	0.114502	-0.0759278	0.0737303	0.0102538	0.0222167	0.154053	0.221436	0.367187	0.607666	0.750488		-37.68	-0.188354	-0.206726	-0.22583	-0.306274	-0.300598	-0.27417	-0.21991	-0.303406	-0.314941	-0.329468
-37.52	0.115967	-0.0837399	0.0541995	2.98e-07	0.00513	0.146241	0.230713	0.35791	0.599854	0.742676		-37.58	-0.186035	-0.204406	-0.225097	-0.302368	-0.298279	-0.27185	-0.21759	-0.301086	-0.312622	-0.336547
-37.42	0.098877	-0.0808109	0.0659173	0.00928	0.0119625	0.155517	0.2229	0.367187	0.5896	0.751952		-37.48	-0.16333	-0.19342	-0.220337	-0.286743	-0.288879	-0.260864	-0.208191	-0.292419	-0.301636	-0.325562
-37.32	0.105713	-0.0681153	0.0659179	0.0195312	0.0144042	0.148682	0.232178	0.369629	0.598877	0.745117		-37.38	-0.158691	-0.189514	-0.221924	-0.286743	-0.288879	-0.254639	-0.208191	-0.283875	-0.296997	-0.319336
-37.22	0.108154	-0.0681152	0.065918	0.0195313	0.00806	0.14624	0.225342	0.369629	0.606689	0.742676		-37.28	-0.164917	-0.198914	-0.221924	-0.275024	-0.288879	-0.254639	-0.208191	-0.295593	-0.301636	-0.319336
-37.12	0.119873	-0.0773926	0.0595703	0.0195313	0.00659	0.14624	0.234619	0.37207	0.605225	0.742676		-37.18	-0.178955	-0.210632	-0.233642	-0.289063	-0.300598	-0.268677	-0.21991	-0.307312	-0.307128	-0.331055
-37.02	0.113525	-0.0837398	0.0449223	0.00781	0.00659	0.134522	0.234619	0.357911	0.605225	0.730958		-37.08	-0.174316	-0.198181	-0.221923	-0.284424	-0.288879	-0.264038	-0.208191	-0.283142	-0.294677	-0.317016
-36.92	0.100342	-0.0773928	0.0488276	0.00781	0.0129392	0.140869	0.216553	0.364257	0.593506	0.737304		-36.98	-0.167236	-0.195007	-0.221924	-0.275024	-0.288879	-0.256226	-0.208191	-0.282288	-0.291504	-0.307617
-36.82	0.106689	-0.0759282	0.0595699	0.0288082	0.0144039	0.156982	0.221436	0.365722	0.590576	0.748046		-36.88	-0.180542	-0.209045	-0.233643	-0.286743	-0.288879	-0.262451	-0.221497	-0.303406	-0.303223	-0.319336
-36.72	0.108154	-0.0822756	0.0620115	0.0312498	0.0144041	0.157959	0.230713	0.365722	0.598877	0.750488		-36.78	-0.188354	-0.218445	-0.233643	-0.28833	-0.300598	-0.262451	-0.227722	-0.303406	-0.303223	-0.311523
-36.62	0.108154	-0.0720215	0.0527344	0.03125	0.0158691	0.165771	0.230713	0.365723	0.5896	0.741211		-36.68	-0.186768	-0.216858	-0.232055	-0.292969	-0.288879	-0.263184	-0.226135	-0.304138	-0.301635	-0.309937
-36.52	0.108154	-0.0720215	0.0620117	0.0297852	0.0144043	0.156494	0.230713	0.365723	0.594971	0.73877		-36.58	-0.170411	-0.201233	-0.207886	-0.275024	-0.277161	-0.254639	-0.21051	-0.295594	-0.283692	-0.291993
-36.42	0.108154	-0.0720218	0.0649407	0.0366204	0.0236813	0.163329	0.221436	0.368652	0.593506	0.741699		-36.48	-0.180542	-0.222351	-0.22583	-0.289063	-0.291199	-0.266357	-0.231628	-0.308899	-0.29541	-0.303711
-36.32	0.117431	-0.0798338	0.0581057	0.0312502	0.0207522	0.169678	0.221924	0.361817	0.591064	0.734864		-36.38	-0.178222	-0.220031	-0.233642	-0.296143	-0.298279	-0.264038	-0.229309	-0.312805	-0.29309	-0.302978
-36.22	0.105713	-0.079834	0.0581055	0.03125	0.0183105	0.169678	0.215088	0.361816	0.576416	0.734863		-36.28	-0.168823	-0.212219	-0.245361	-0.286743	-0.288879	-0.256226	-0.231628	-0.303406	-0.286011	-0.299805
-36.12	0.104248	-0.0861816	0.0566406	0.03125	0.0183105	0.169678	0.226807	0.369629	0.573975	0.734863		-36.18	-0.171143	-0.218445	-0.235229	-0.286743	-0.288879	-0.262451	-0.233215	-0.305725	-0.29541	-0.302124
-36.02	0.104248	-0.0812991	0.0605466	0.0283201	0.0183103	0.169677	0.226807	0.375976	0.573975	0.731933		-36.08	-0.182128	-0.218444	-0.241455	-0.278931	-0.288879	-0.26477	-0.227722	-0.315124	-0.29541	-0.311523
-35.92	0.101318	-0.0720215	0.0620116	0.0273436	0.0183105	0.169678	0.223877	0.368164	0.580322	0.730957		-35.98	-0.176636	-0.209045	-0.229736	-0.269531	-0.278748	-0.254639	-0.227722	-0.29718	-0.285278	-0.299805
-35.82	0.11206	-0.0720215	0.0556641	0.0390625	0.020752	0.17749	0.2229	0.365723	0.57251	0.716797		-35.88	-0.175049	-0.216858	-0.222656	-0.277344	-0.283386	-0.254638	-0.228455	-0.301819	-0.289917	-0.299804
-35.72	0.112061	-0.0812988	0.0541992	0.0390625	0.0183105	0.17749	0.2229	0.359375	0.570068	0.723145		-35.78	-0.171143	-0.210632	-0.22583	-0.271118	-0.277161	-0.256958	-0.231628	-0.295593	-0.286011	-0.299805
-35.62	0.112061	-0.0720215	0.0566406	0.0390625	0.026123	0.168213	0.216553	0.35791	0.563721	0.713867		-35.68	-0.180542	-0.212219	-0.22583	-0.272705	-0.271667	-0.266357	-0.233948	-0.297913	-0.29541	-0.302124
-35.52	0.119873	-0.0627445	0.0634762	0.0419918	0.0290524	0.175048	0.215088	0.378906	0.573975	0.720703		-35.58	-0.180542	-0.218445	-0.22583	-0.278931	-0.281067	-0.268677	-0.243347	-0.307312	-0.29541	-0.311523
-35.42	0.12915	-0.0666505	0.0659178	0.0429686	0.0300292	0.17749	0.2229	0.381347	0.583252	0.723144		-35.48	-0.178223	-0.216125	-0.231323	-0.267212	-0.278748	-0.264038	-0.241028	-0.293274	-0.29309	-0.309204
-35.32	0.131592	-0.0827635	0.0605471	0.0375979	0.0153811	0.172119	0.2229	0.366699	0.573975	0.711426		-35.38	-0.168823	-0.209045	-0.224243	-0.267212	-0.271667	-0.254639	-0.233215	-0.285461	-0.283691	-0.299805
-35.22	0.126221	-0.0759278	0.0698241	0.0390624	0.0261229	0.178955	0.229248	0.365723	0.571045	0.711426		-35.28	-0.17041	-0.218445	-0.22583	-0.267212	-0.281067	-0.256226	-0.239441	-0.291687	-0.283691	-0.299805
-35.12	0.118408	-0.0852051	0.0634766	0.046875	0.026123	0.17749	0.224365	0.365723	0.55835	0.702148		-35.18	-0.176636	-0.218445	-0.22583	-0.268799	-0.282654	-0.262451	-0.24176	-0.294006	-0.283691	-0.302124
-35.02	0.127686	-0.0876465	0.0620117	0.046875	0.0339355	0.17749	0.2229	0.365723	0.552002	0.699707		-35.08	-0.174316	-0.216125	-0.225097	-0.272705	-0.28656	-0.260131	-0.237122	-0.301086	-0.282959	-0.309204
-34.92	0.127686	-0.0876465	0.0620117	0.0375977	0.0246582	0.168213	0.213623	0.365723	0.550537	0.699707		-34.98	-0.164917	-0.206726	-0.221924	-0.255493	-0.277161	-0.250732	-0.229309	-0.291687	-0.282104	-0.301392
-34.82	0.121338	-0.0729984	0.0620114	0.0444332	0.0314938	0.175048	0.211182	0.368652	0.550537	0.708984		-34.88	-0.167236	-0.208313	-0.221924	-0.255493	-0.27948	-0.250732	-0.235535	-0.291687	-0.291504	-0.307617
-34.72	0.12915	-0.0891109	0.0659184	0.0390629	0.0197758	0.175049	0.220459	0.352539	0.550537	0.697266		-34.78	-0.175049	-0.212952	-0.222656	-0.256226	-0.275574	-0.251465	-0.233948	-0.2901	-0.278198	-0.30603
-34.62	0.123779	-0.0915527	0.0595703	0.0444336	0.0183105	0.173584	0.216553	0.350098	0.542725	0.686523		-34.68	-0.168823	-0.209045	-0.22583	-0.259399	-0.269348	-0.254639	-0.227722	-0.285461	-0.271973	-0.299805
-34.52	0.123779	-0.0915527	0.0581055	0.0429688	0.0300293	0.164307	0.215088	0.350098	0.542725	0.684082		-34.58	-0.17041	-0.218445	-0.22583	-0.259399	-0.269348	-0.256226	-0.230042	-0.291687	-0.283691	-0.302124
-34.42	0.114502	-0.0852053	0.0644526	0.0400386	0.0363767	0.176025	0.205811	0.364257	0.554443	0.690429		-34.48	-0.176636	-0.218445	-0.227417	-0.260986	-0.261536	-0.262451	-0.239441	-0.286194	-0.274292	-0.299805
-34.32	0.118408	-0.0783692	0.0566406	0.0507812	0.0285644	0.168213	0.209717	0.365723	0.560791	0.691894		-34.38	-0.167236	-0.218445	-0.233643	-0.269531	-0.270935	-0.254639	-0.241028	-0.295593	-0.283691	-0.299805
-34.22	0.127686	-0.0822752	0.0595705	0.04834	0.0236818	0.16333	0.211182	0.356934	0.555908	0.680176		-34.28	-0.176636	-0.218445	-0.241455	-0.278931	-0.269348	-0.262451	-0.247253	-0.295593	-0.283691	-0.299805
-34.12	0.125244	-0.0798341	0.0527342	0.0507811	0.0275878	0.159424	0.211182	0.35791	0.552002	0.680176		-34.18	-0.176636	-0.220032	-0.241455	-0.278931	-0.269348	-0.256958	-0.249573	-0.297913	-0.283691	-0.301392
-34.02	0.127686	-0.0720215	0.050293	0.0444336	0.026123	0.169678	0.204834	0.348633	0.554443	0.673828		-34.08	-0.176635	-0.223938	-0.239135	-0.264893	-0.267029	-0.264038	-0.256653	-0.304992	-0.281372	-0.305297
-33.92	0.127686	-0.0603032	0.0673819	0.0624991	0.0495601	0.172118	0.203369	0.357909	0.545166	0.6958		-33.98	-0.176636	-0.216858	-0.229736	-0.255493	-0.257629	-0.254639	-0.247253	-0.295593	-0.271973	-0.295898
-33.82	0.133056	-0.0603031	0.075195	0.071777	0.0495602	0.178955	0.215088	0.378906	0.554443	0.693359		-33.88	-0.189941	-0.226257	-0.232056	-0.25708	-0.257629	-0.254639	-0.247253	-0.29718	-0.27356	-0.288086
-33.72	0.140869	-0.0603029	0.0776365	0.0649412	0.0495604	0.175049	0.215088	0.381347	0.563721	0.686523		-33.78	-0.196167	-0.226257	-0.241455	-0.263306	-0.259949	-0.254639	-0.24884	-0.305725	-0.279785	-0.290405
-33.62	0.14331	-0.0549316	0.0800781	0.0742188	0.0495605	0.173584	0.215088	0.37207	0.566162	0.695801		-33.68	-0.19458	-0.22699	-0.239868	-0.252319	-0.256042	-0.254639	-0.265198	-0.313538	-0.270386	-0.298218
-33.52	0.143311	-0.0563965	0.0776367	0.0742188	0.0510254	0.173584	0.220459	0.369629	0.566162	0.689453		-33.58	-0.178955	-0.230164	-0.233643	-0.255493	-0.251404	-0.24292	-0.247253	-0.295593	-0.26416	-0.291992
-33.42	0.134033	-0.0422366	0.0839839	0.0742183	0.0676267	0.170654	0.218994	0.377441	0.566162	0.694335		-33.48	-0.188354	-0.241882	-0.235229	-0.255493	-0.257629	-0.24292	-0.249573	-0.308899	-0.26416	-0.291992
-33.32	0.137939	-0.0500489	0.0932617	0.0742187	0.0690917	0.17749	0.216064	0.377441	0.57251	0.695801		-33.38	-0.188354	-0.230164	-0.241455	-0.25	-0.257629	-0.245239	-0.258972	-0.315125	-0.266479	-0.291992
-33.22	0.139404	-0.0524902	0.0869141	0.0820313	0.0715332	0.17749	0.215088	0.377441	0.567627	0.695801		-33.28	-0.188354	-0.230164	-0.241455	-0.259399	-0.259949	-0.254639	-0.258972	-0.315125	-0.275879	-0.293579
-33.12	0.139404	-0.0642085	0.0737314	0.0610361	0.0573735	0.159425	0.2229	0.356446	0.568604	0.684083		-33.18	-0.187622	-0.229431	-0.239135	-0.258667	-0.267029	-0.252319	-0.256653	-0.312805	-0.273559	-0.28418
-33.02	0.121338	-0.0524902	0.0737305	0.0585938	0.0651855	0.169678	0.204834	0.354004	0.542725	0.684082		-33.08	-0.184448	-0.226257	-0.232056	-0.255493	-0.257629	-0.244507	-0.249573	-0.303406	-0.26416	-0.270142
-32.92	0.119873	-0.0432132	0.0830071	0.0795891	0.0744625	0.169677	0.203369	0.374999	0.554443	0.684081		-32.98	-0.184448	-0.226257	-0.241455	-0.257813	-0.257629	-0.250732	-0.258972	-0.294006	-0.252441	-0.276367
-32.82	0.131591	-0.0407716	0.0971679	0.0820312	0.0822753	0.169678	0.212646	0.377441	0.563721	0.684082		-32.88	-0.176636	-0.226257	-0.241455	-0.267212	-0.257629	-0.250732	-0.260559	-0.303406	-0.265747	-0.278687
-32.72	0.131592	-0.0407715	0.0878906	0.0820313	0.0871582	0.169678	0.226807	0.377441	0.566162	0.684082		-32.78	-0.176636	-0.226257	-0.241455	-0.268799	-0.252136	-0.253052	-0.266785	-0.303406	-0.271973	-0.288086
-32.62	0.131592	-0.0344241	0.0917964	0.0791011	0.0964353	0.169677	0.225342	0.383789	0.566162	0.684082		-32.68	-0.177368	-0.22467	-0.239868	-0.273438	-0.259949	-0.260864	-0.265198	-0.301819	-0.258667	-0.286499
-32.52	0.137939	-0.0393067	0.086914	0.0859374	0.0964355	0.17749	0.229248	0.378906	0.560791	0.674805		-32.58	-0.180542	-0.220764	-0.235229	-0.267212	-0.25531	-0.254639	-0.258972	-0.29718	-0.252441	-0.28186
-32.42	0.139404	-0.032959	0.0854492	0.0859375	0.098877	0.168213	0.230713	0.377441	0.573975	0.672363		-32.48	-0.180542	-0.230164	-0.251587	-0.267212	-0.261536	-0.254639	-0.261292	-0.303406	-0.252441	-0.288086
-32.32	0.133057	-0.0422363	0.0839844	0.0859375	0.0964355	0.165771	0.221436	0.377441	0.564697	0.672363		-32.38	-0.180542	-0.230164	-0.246948	-0.267212	-0.261536	-0.256958	-0.270691	-0.303406	-0.252441	-0.299805
-32.22	0.131592	-0.0446777	0.0751953	0.0795898	0.0964355	0.165771	0.230713	0.368164	0.562256	0.672363		-32.28	-0.17981	-0.229431	-0.250854	-0.255493	-0.261536	-0.264038	-0.262146	-0.301086	-0.252441	-0.297485
-32.12	0.122314	-0.0446777	0.0737305	0.078125	0.104248	0.156494	0.224365	0.377441	0.550537	0.663086		-32.18	-0.178955	-0.226257	-0.241455	-0.255493	-0.261536	-0.248413	-0.258972	-0.291687	-0.252441	-0.290405
-32.02	0.119873	-0.032959	0.0737305	0.0898438	0.104248	0.147705	0.2229	0.377441	0.562256	0.660645		-32.08	-0.188354	-0.226257	-0.232056	-0.255493	-0.251404	-0.254639	-0.258972	-0.294006	-0.254028	-0.299805
-31.92	0.110596	-0.023682	0.0830071	0.089843	0.125244	0.167236	0.2229	0.386718	0.555908	0.669921		-31.98	-0.178223	-0.226257	-0.241455	-0.25708	-0.257629	-0.254639	-0.258972	-0.303406	-0.260254	-0.299805
-31.82	0.125244	-0.0212403	0.0878905	0.0898437	0.127685	0.1604	0.23999	0.396973	0.563721	0.672363		-31.88	-0.18518	-0.22467	-0.239868	-0.261719	-0.256042	-0.255371	-0.257385	-0.301819	-0.260986	-0.298218
-31.72	0.121338	-0.0227051	0.0854492	0.0898438	0.126221	0.157959	0.233154	0.390625	0.566162	0.666016		-31.78	-0.188354	-0.210632	-0.22583	-0.247681	-0.249817	-0.260132	-0.253479	-0.295593	-0.26416	-0.291992
-31.62	0.119873	-0.0251465	0.0854492	0.0834961	0.117432	0.151611	0.230713	0.38916	0.566162	0.664551		-31.68	-0.188354	-0.210632	-0.233643	-0.247681	-0.252136	-0.266357	-0.25116	-0.297913	-0.26416	-0.294312
-31.52	0.119873	-0.0251465	0.0761719	0.0820313	0.115967	0.157959	0.236084	0.379883	0.556885	0.664551		-31.58	-0.190674	-0.212952	-0.235962	-0.25	-0.261536	-0.266357	-0.25116	-0.307312	-0.266479	-0.303711
-31.42	0.110596	-0.0148925	0.0800782	0.0805665	0.126221	0.156494	0.234619	0.375977	0.554443	0.663086		-31.48	-0.197754	-0.220032	-0.243042	-0.25708	-0.259216	-0.264038	-0.250427	-0.304993	-0.265747	-0.301392
-31.32	0.112061	-0.0134278	0.0815429	0.0727538	0.118408	0.148682	0.233154	0.377441	0.546631	0.664551		-31.38	-0.188354	-0.210632	-0.233643	-0.247681	-0.243591	-0.256958	-0.247253	-0.295593	-0.256348	-0.291992
-31.22	0.112061	-0.00806	0.0932617	0.0703125	0.127686	0.157959	0.234619	0.377441	0.546631	0.655273		-31.28	-0.189941	-0.210632	-0.235229	-0.25	-0.249817	-0.266357	-0.235535	-0.29718	-0.256348	-0.280273
-31.12	0.119873	-0.000244	0.0961907	0.0874016	0.136963	0.160888	0.246338	0.38037	0.546631	0.662109		-31.18	-0.193848	-0.196594	-0.239135	-0.25708	-0.238098	-0.252319	-0.233215	-0.301086	-0.255615	-0.277954
-31.02	0.12915	0.0022	0.0971679	0.0898437	0.140869	0.161865	0.246338	0.381348	0.555908	0.664551		-31.08	-0.184448	-0.188782	-0.224243	-0.237549	-0.238098	-0.254639	-0.226135	-0.291687	-0.240723	-0.270142
-30.92	0.131592	0.0100098	0.097168	0.0834961	0.139404	0.161865	0.263428	0.383789	0.549072	0.664551		-30.98	-0.184448	-0.195007	-0.233643	-0.243774	-0.238098	-0.256226	-0.235535	-0.291687	-0.252441	-0.27478
-30.82	0.134033	0.0100098	0.0878906	0.0820313	0.139404	0.173584	0.256592	0.381348	0.546631	0.658203		-30.88	-0.18518	-0.19342	-0.232055	-0.242188	-0.238098	-0.263183	-0.226135	-0.2901	-0.241455	-0.268554
-30.72	0.131592	0.0100107	0.0737314	0.0820321	0.127686	0.150147	0.25415	0.36963	0.554443	0.64502		-30.78	-0.188354	-0.187195	-0.227417	-0.235962	-0.238098	-0.266357	-0.21991	-0.283875	-0.244629	-0.268555
-30.62	0.113526	0.00708	0.07373	0.0766597	0.145752	0.168212	0.236084	0.375976	0.536377	0.639648		-30.68	-0.178223	-0.189514	-0.233643	-0.238281	-0.238098	-0.266357	-0.222229	-0.286194	-0.246216	-0.268555
-30.52	0.118408	0.013916	0.0815429	0.0805663	0.147217	0.1604	0.240967	0.375977	0.54126	0.631836		-30.58	-0.184448	-0.198914	-0.233643	-0.239868	-0.240417	-0.266357	-0.231628	-0.295593	-0.252441	-0.268555
-30.42	0.131592	0.013916	0.081543	0.078125	0.137939	0.157959	0.233154	0.367188	0.533447	0.629395		-30.48	-0.182129	-0.196594	-0.231323	-0.239136	-0.247498	-0.264038	-0.229309	-0.293274	-0.252441	-0.266235
-30.32	0.130127	0.023193	0.09082	0.087402	0.144775	0.167236	0.230713	0.367187	0.531006	0.638672		-30.38	-0.173462	-0.177795	-0.220337	-0.234375	-0.227112	-0.253052	-0.21991	-0.283874	-0.250854	-0.257568
-30.22	0.136963	0.0310057	0.0839842	0.0834959	0.147217	0.1604	0.233643	0.377441	0.531006	0.641113		-30.28	-0.176636	-0.17157	-0.216431	-0.228149	-0.230286	-0.237427	-0.208191	-0.283875	-0.244629	-0.25061
-30.12	0.139404	0.029541	0.0932617	0.09375	0.147217	0.157959	0.234619	0.369629	0.531006	0.652832		-30.18	-0.176636	-0.16217	-0.22583	-0.216431	-0.231873	-0.246826	-0.208191	-0.295593	-0.244629	-0.251343
-30.02	0.133057	0.0270997	0.0908204	0.0913087	0.144775	0.14917	0.237061	0.365723	0.531006	0.638672		-30.08	-0.174316	-0.16925	-0.22351	-0.214111	-0.235779	-0.244506	-0.21991	-0.293274	-0.243896	-0.25061
-29.92	0.12915	0.0373534	0.0869139	0.0937498	0.140869	0.150146	0.232178	0.365722	0.522217	0.634765		-29.98	-0.157104	-0.173157	-0.215698	-0.207031	-0.226379	-0.235107	-0.208191	-0.272156	-0.240723	-0.241211
-29.82	0.122314	0.0373535	0.097168	0.101563	0.139404	0.150146	0.234619	0.365723	0.523193	0.633301		-29.88	-0.155517	-0.166076	-0.220337	-0.214844	-0.224792	-0.23352	-0.206604	-0.282287	-0.241455	-0.239624
-29.72	0.131592	0.0437007	0.0942378	0.0986323	0.153564	0.156494	0.225342	0.365722	0.525635	0.639648		-29.78	-0.150879	-0.159851	-0.216431	-0.208618	-0.213074	-0.227295	-0.200378	-0.278381	-0.244629	-0.233398
-29.62	0.128662	0.0490725	0.0854497	0.0898442	0.13794	0.150147	0.229248	0.357911	0.523193	0.624024		-29.68	-0.154785	-0.157532	-0.22351	-0.206299	-0.220154	-0.224976	-0.198059	-0.273743	-0.242309	-0.21936
-29.52	0.119873	0.0397949	0.0761719	0.0898438	0.135498	0.157959	0.2229	0.35791	0.515381	0.621582		-29.58	-0.145386	-0.148132	-0.214111	-0.196899	-0.210754	-0.217163	-0.180847	-0.264343	-0.23291	-0.22168
-29.42	0.121338	0.0466305	0.0908196	0.0991204	0.144775	0.167236	0.230713	0.357909	0.515381	0.630859		-29.48	-0.147705	-0.150452	-0.214111	-0.186768	-0.210754	-0.223389	-0.180847	-0.276062	-0.23291	-0.22168
-29.32	0.12915	0.0490722	0.0932616	0.113281	0.147217	0.169678	0.22583	0.35791	0.524658	0.633301		-29.38	-0.157104	-0.159851	-0.214111	-0.192993	-0.210754	-0.223389	-0.182434	-0.276062	-0.234497	-0.223267
-29.22	0.131592	0.0490723	0.0869141	0.104004	0.137939	0.169678	0.226807	0.351563	0.517822	0.625488		-29.28	-0.157104	-0.159851	-0.216431	-0.195313	-0.210754	-0.223389	-0.18866	-0.264343	-0.240723	-0.217773
-29.12	0.143311	0.0671384	0.0917964	0.10791	0.153564	0.166748	0.234619	0.356445	0.515381	0.631835		-29.18	-0.154785	-0.1474	-0.22351	-0.202393	-0.210022	-0.221069	-0.18634	-0.262024	-0.240722	-0.215454
-29.02	0.149658	0.0568852	0.0815434	0.0976566	0.136963	0.154053	0.240967	0.336914	0.521729	0.615235		-29.08	-0.135986	-0.144226	-0.214111	-0.192993	-0.206848	-0.213989	-0.176941	-0.254211	-0.240723	-0.206055
-28.92	0.139404	0.0646973	0.0839844	0.0913086	0.123779	0.165771	0.230713	0.334473	0.511475	0.61377		-28.98	-0.143799	-0.142639	-0.214111	-0.191406	-0.205261	-0.221802	-0.175354	-0.25885	-0.239136	-0.204468
-28.82	0.147217	0.0583496	0.0698242	0.0976563	0.123779	0.154053	0.221436	0.334473	0.505127	0.604492		-28.88	-0.131348	-0.136414	-0.214111	-0.185181	-0.201355	-0.207764	-0.171448	-0.251038	-0.23291	-0.198242
-28.72	0.158936	0.0490729	0.0620123	0.0898443	0.127686	0.146241	0.218994	0.33838	0.494385	0.594239		-28.78	-0.137573	-0.13092	-0.214111	-0.186768	-0.210754	-0.209351	-0.180847	-0.244812	-0.235229	-0.200562
-28.62	0.151123	0.060791	0.0556641	0.0898438	0.127686	0.157959	0.211182	0.329102	0.484131	0.594238		-28.68	-0.137573	-0.14032	-0.214111	-0.192993	-0.210754	-0.215576	-0.180847	-0.244812	-0.244629	-0.209961
-28.52	0.141846	0.0607907	0.075195	0.0991207	0.127685	0.14917	0.211182	0.335937	0.485596	0.603515		-28.58	-0.135253	-0.138	-0.211792	-0.182861	-0.210022	-0.213256	-0.180115	-0.244079	-0.242309	-0.207641
-28.42	0.148682	0.0607909	0.0776365	0.113281	0.127685	0.161865	0.214111	0.332031	0.493408	0.605957		-28.48	-0.126587	-0.128601	-0.200805	-0.171875	-0.205261	-0.20459	-0.163635	-0.239319	-0.231323	-0.196655
-28.32	0.152588	0.0686035	0.0776367	0.104004	0.127686	0.161865	0.215088	0.330566	0.47876	0.605957		-28.38	-0.129761	-0.128601	-0.196899	-0.165649	-0.201355	-0.207764	-0.15741	-0.235413	-0.226684	-0.19043
-28.22	0.141846	0.0686035	0.0854492	0.101563	0.127686	0.161865	0.226807	0.330566	0.476318	0.605957		-28.28	-0.135254	-0.128601	-0.203979	-0.16333	-0.196716	-0.205444	-0.15509	-0.242493	-0.230591	-0.189697
-28.12	0.151123	0.0505376	0.064454	0.083497	0.115967	0.150147	0.226807	0.318849	0.467041	0.58252		-28.18	-0.119629	-0.128601	-0.19458	-0.153931	-0.187317	-0.185913	-0.14801	-0.221375	-0.221191	-0.178711
-28.02	0.139404	0.0490723	0.0620117	0.0820313	0.117432	0.150146	0.215088	0.318848	0.452881	0.573242		-28.08	-0.125854	-0.128601	-0.19458	-0.15625	-0.187317	-0.203857	-0.15741	-0.221375	-0.221191	-0.178711
-27.92	0.133057	0.0412601	0.0541998	0.0742193	0.100342	0.133057	0.215088	0.301758	0.446533	0.562989		-27.98	-0.125854	-0.128601	-0.19458	-0.165649	-0.188904	-0.203857	-0.15741	-0.221375	-0.209473	-0.178711
-27.82	0.12378	0.0437012	0.0541992	0.0742188	0.108154	0.130615	0.197998	0.299316	0.437256	0.562988		-27.88	-0.125854	-0.128601	-0.19458	-0.165649	-0.195129	-0.194458	-0.15741	-0.222961	-0.211792	-0.178711
-27.72	0.114502	0.0295419	0.0424814	0.0625009	0.0964364	0.118897	0.204834	0.287599	0.427979	0.55127		-27.78	-0.124268	-0.127014	-0.192993	-0.164063	-0.193542	-0.213989	-0.15741	-0.2276	-0.219604	-0.177124
-27.62	0.112061	0.029541	0.0424805	0.0703125	0.0964355	0.118896	0.186279	0.28125	0.407471	0.543457		-27.68	-0.125854	-0.110657	-0.176636	-0.148438	-0.189636	-0.196045	-0.15741	-0.221375	-0.213379	-0.173218
-27.52	0.112061	0.0358884	0.0424802	0.0673826	0.102783	0.125244	0.183838	0.286133	0.412354	0.543457		-27.58	-0.123535	-0.114563	-0.180542	-0.155518	-0.196716	-0.195312	-0.15509	-0.219055	-0.211059	-0.180297
-27.42	0.109131	0.0271002	0.0361341	0.0483411	0.0783698	0.110109	0.190186	0.269533	0.413818	0.525392		-27.48	-0.114136	-0.105164	-0.171143	-0.146118	-0.187317	-0.192139	-0.14801	-0.209656	-0.20166	-0.170898
-27.32	0.0837409	0.0319822	0.0410154	0.0649412	0.0739744	0.113525	0.173584	0.274414	0.395752	0.518555		-27.38	-0.112549	-0.103576	-0.169555	-0.144531	-0.18573	-0.190552	-0.155823	-0.208069	-0.20166	-0.159912
-27.22	0.0871582	0.0451659	0.033203	0.0664061	0.0808104	0.105713	0.178467	0.275879	0.400635	0.520019		-27.28	-0.106323	-0.0918579	-0.165649	-0.139893	-0.174011	-0.186646	-0.149597	-0.204163	-0.20166	-0.163086
-27.12	0.088623	0.0280765	0.0229498	0.0522467	0.0729983	0.0954596	0.179932	0.25879	0.4021	0.50293		-27.18	-0.108643	-0.101257	-0.175049	-0.146118	-0.183411	-0.196045	-0.149597	-0.213562	-0.193848	-0.163086
-27.02	0.088623	0.0256348	0.0229492	0.0507813	0.072998	0.095459	0.172119	0.256348	0.38501	0.500488		-27.08	-0.115723	-0.101257	-0.175049	-0.138306	-0.184998	-0.196045	-0.149597	-0.213562	-0.193848	-0.174805
-26.92	0.088623	0.0349118	0.0336907	0.0507805	0.0759274	0.104736	0.173584	0.265624	0.382568	0.503417		-26.98	-0.106323	-0.101257	-0.166504	-0.135986	-0.188904	-0.193726	-0.141785	-0.20343	-0.19934	-0.172485
-26.82	0.0979	0.0451659	0.0346679	0.0507812	0.0598144	0.118896	0.181396	0.268066	0.391846	0.496582		-26.88	-0.106323	-0.102844	-0.16333	-0.136719	-0.167786	-0.186646	-0.141785	-0.19635	-0.184448	-0.151367
-26.72	0.0910645	0.0388184	0.034668	0.0415039	0.0651855	0.112549	0.183838	0.268066	0.387939	0.496582		-26.78	-0.0985107	-0.10907	-0.16333	-0.146118	-0.167786	-0.196045	-0.141785	-0.20575	-0.193848	-0.151367
-26.62	0.088623	0.0490723	0.034668	0.0390625	0.0651855	0.111084	0.174561	0.269531	0.386475	0.484863		-26.68	-0.0985107	-0.0973511	-0.165649	-0.147705	-0.167786	-0.185913	-0.143372	-0.20575	-0.193848	-0.152954
-26.52	0.088623	0.0490723	0.034668	0.0390625	0.0588379	0.111084	0.164307	0.268066	0.377197	0.496582		-26.58	-0.096191	-0.0950314	-0.16101	-0.151611	-0.165466	-0.189819	-0.147278	-0.20343	-0.191528	-0.15686
-26.42	0.0939941	0.0397949	0.034668	0.0327148	0.0495605	0.111084	0.172119	0.268066	0.382568	0.487305		-26.48	-0.086792	-0.0856323	-0.151611	-0.142212	-0.156067	-0.18042	-0.137878	-0.194031	-0.182129	-0.147461
-26.32	0.0925293	0.0373535	0.0463867	0.03125	0.0495605	0.111084	0.172119	0.268066	0.382568	0.473145		-26.38	-0.0750727	-0.0879512	-0.151611	-0.134399	-0.156067	-0.180419	-0.137878	-0.195617	-0.183715	-0.14746
-26.22	0.0925293	0.0256357	0.0229501	0.0273446	0.0285653	0.0900888	0.172119	0.256349	0.382568	0.461427		-26.28	-0.0734863	-0.0840454	-0.138306	-0.123413	-0.142761	-0.167114	-0.124573	-0.188538	-0.176636	-0.134155
-26.12	0.0886235	0.0373533	0.0317378	0.0244136	0.0324705	0.101806	0.152588	0.262695	0.364502	0.467773		-26.18	-0.055542	-0.0778198	-0.133667	-0.126587	-0.136536	-0.160889	-0.106628	-0.182312	-0.158691	-0.130249
-26.02	0.0949707	0.0373535	0.0307617	0.0234374	0.0339355	0.103271	0.158936	0.254883	0.369385	0.469238		-26.08	-0.055542	-0.0794067	-0.139893	-0.126587	-0.136536	-0.163208	-0.120667	-0.182312	-0.158691	-0.12793
-25.92	0.0871582	0.0388183	0.0322265	0.0249022	0.0354003	0.104736	0.168213	0.253906	0.361572	0.470703		-25.98	-0.055542	-0.0778198	-0.142212	-0.126587	-0.136536	-0.172607	-0.118347	-0.182312	-0.158691	-0.129517
-25.82	0.0954589	0.0412597	0.0346679	0.0273437	0.0285644	0.118896	0.16333	0.268066	0.360596	0.466797		-25.88	-0.055542	-0.0801392	-0.151611	-0.128174	-0.136536	-0.174194	-0.119934	-0.182312	-0.158691	-0.135742
-25.72	0.0910645	0.0412598	0.0253906	0.0327148	0.026123	0.118896	0.164307	0.268066	0.363037	0.465332		-25.78	-0.055542	-0.0895386	-0.151611	-0.134399	-0.136536	-0.172607	-0.12616	-0.182312	-0.158691	-0.135742
-25.62	0.088623	0.0490723	0.0229492	0.03125	0.026123	0.118896	0.176025	0.268066	0.363037	0.456055		-25.68	-0.0532227	-0.0872192	-0.149292	-0.13208	-0.136536	-0.170288	-0.12384	-0.179993	-0.156372	-0.133423
-25.52	0.100342	0.037354	0.00488	0.0195317	0.0144047	0.107178	0.155029	0.256348	0.35376	0.453614		-25.58	-0.0438232	-0.0778198	-0.134399	-0.122681	-0.136536	-0.160889	-0.114441	-0.170593	-0.146973	-0.124023
-25.42	0.088623	0.0373535	0.0151367	0.0219727	0.0144043	0.107178	0.140869	0.256348	0.3396	0.453613		-25.48	-0.0438232	-0.0794067	-0.143799	-0.125	-0.136536	-0.160889	-0.114441	-0.170593	-0.141479	-0.124023
-25.32	0.088623	0.0280762	0.0151367	0.0195313	0.00806	0.107178	0.140869	0.256348	0.3396	0.453613		-25.38	-0.0422361	-0.0840452	-0.143799	-0.132813	-0.134949	-0.159302	-0.115173	-0.169006	-0.149292	-0.122436
-25.22	0.088623	0.0270995	0.00488	0.0288085	0.00806	0.0993651	0.140869	0.257812	0.333252	0.44873		-25.28	-0.0360107	-0.0778198	-0.143799	-0.114868	-0.13031	-0.155396	-0.118347	-0.162781	-0.143066	-0.116211
-25.12	0.0900878	0.0295409	0.0190428	0.0312498	0.010498	0.099365	0.142334	0.253906	0.333252	0.449707		-25.18	-0.0375977	-0.0778198	-0.143799	-0.126587	-0.136536	-0.164795	-0.118347	-0.153381	-0.150879	-0.11853
-25.02	0.0925293	0.029541	0.00977	0.03125	0.00122	0.0930176	0.135498	0.260254	0.335693	0.428711		-25.08	-0.0555415	-0.0918575	-0.155517	-0.138306	-0.148254	-0.164794	-0.130066	-0.174499	-0.162597	-0.139648
-24.92	0.0925293	0.0241701	0.00977	0.0258793	-0.00659	0.0861821	0.125244	0.254883	0.335693	0.420899		-24.98	-0.0438232	-0.0895386	-0.143799	-0.126587	-0.136536	-0.153076	-0.118347	-0.164368	-0.150879	-0.12793
-24.82	0.0871584	0.0373535	0.0112304	0.0390624	-0.00366	0.0993652	0.119873	0.256348	0.330322	0.422363		-24.88	-0.0438232	-0.0895386	-0.143799	-0.126587	-0.128723	-0.145264	-0.118347	-0.182312	-0.152466	-0.120117
-24.72	0.088623	0.0310059	0.00488	0.0327148	-0.00513	0.0993652	0.12915	0.256348	0.323975	0.422363		-24.78	-0.0461426	-0.0911255	-0.143799	-0.126587	-0.128723	-0.145264	-0.118347	-0.182312	-0.158691	-0.129517
-24.62	0.088623	0.029541	0.0151367	0.0390625	-0.00513	0.0993652	0.12915	0.24707	0.314697	0.422363		-24.68	-0.0532227	-0.0950317	-0.143798	-0.125854	-0.126404	-0.144531	-0.116028	-0.168274	-0.148559	-0.131836
-24.52	0.0900879	0.0217288	0.00732	0.0312503	-0.0129392	0.091553	0.12915	0.236817	0.320068	0.405274		-24.58	-0.0438229	-0.0879514	-0.143799	-0.125	-0.119324	-0.141357	-0.108215	-0.158874	-0.13916	-0.116211
-24.42	0.0808105	0.0217285	-0.00195	0.03125	-0.0222168	0.0900879	0.121338	0.248535	0.304443	0.402832		-24.48	-0.0360107	-0.0895386	-0.135987	-0.126587	-0.120911	-0.133545	-0.105042	-0.151062	-0.131348	-0.108398
-24.32	0.0808105	0.038818	0.012695	0.0312496	-0.0153812	0.0969235	0.126709	0.257812	0.305908	0.412109		-24.38	-0.0360107	-0.0973511	-0.145386	-0.134399	-0.128723	-0.143677	-0.108215	-0.158875	-0.13916	-0.117798
-24.22	0.0808105	0.0319822	0.0151365	0.0312498	-0.0129396	0.0930174	0.134521	0.260254	0.313721	0.396484		-24.28	-0.0375977	-0.0973511	-0.151611	-0.134399	-0.128723	-0.153076	-0.106628	-0.151062	-0.127441	-0.124023
-24.12	0.0808105	0.029541	0.0151367	0.0429688	-0.00122	0.0915527	0.136963	0.271973	0.30835	0.39502		-24.18	-0.0438232	-0.0996704	-0.139893	-0.136719	-0.128723	-0.153076	-0.106628	-0.151062	-0.127441	-0.116211
-24.02	0.0808105	0.029541	0.0151367	0.0429688	-0.00122	0.0915527	0.136963	0.271973	0.30835	0.39502		-24.08	-0.0461426	-0.0973511	-0.139893	-0.146118	-0.117004	-0.154663	-0.106628	-0.151062	-0.129761	-0.116211
-23.92	0.0925293	0.0178227	0.00342	0.0249032	-0.012939	0.0915536	0.136963	0.260255	0.30835	0.375489		-23.98	-0.0633545	-0.0973511	-0.139893	-0.146118	-0.13031	-0.160889	-0.106628	-0.158875	-0.13916	-0.11853
-23.82	0.080811	0.00854	0.00342	0.0234375	-0.0129395	0.0915527	0.125244	0.250977	0.296631	0.375488		-23.88	-0.0617673	-0.0957639	-0.138305	-0.146118	-0.12323	-0.159302	-0.0933228	-0.157287	-0.137573	-0.126343
-23.72	0.0808105	0.0178223	-0.00293	0.0219727	-0.0192871	0.0915527	0.133057	0.248535	0.287354	0.366211		-23.78	-0.055542	-0.0911255	-0.134399	-0.146118	-0.119324	-0.153076	-0.0870972	-0.151062	-0.131348	-0.120117
-23.62	0.0808105	0.0241697	0.00195	0.0258784	-0.0144045	0.0886226	0.115967	0.26416	0.292725	0.370117		-23.68	-0.055542	-0.0973511	-0.143799	-0.146118	-0.140442	-0.153076	-0.0894165	-0.151062	-0.131348	-0.121704
-23.52	0.0871582	0.0256347	0.00342	0.0273437	-0.0129395	0.0876464	0.113525	0.268066	0.29126	0.371582		-23.58	-0.0578612	-0.097351	-0.13208	-0.146118	-0.128723	-0.155395	-0.0988159	-0.153381	-0.125854	-0.12793
-23.42	0.0769043	0.0256348	0.00342	0.0297852	-0.00122	0.095459	0.113525	0.258789	0.292725	0.371582		-23.48	-0.0665283	-0.0973511	-0.131348	-0.143799	-0.140442	-0.162476	-0.0964966	-0.160461	-0.132935	-0.12793
-23.32	0.0705566	0.0192871	-0.00586	0.0209961	-0.010498	0.0891113	0.113525	0.256348	0.292725	0.371582		-23.38	-0.0750732	-0.10907	-0.139893	-0.146118	-0.152161	-0.164795	-0.110535	-0.154968	-0.135254	-0.139648
-23.22	0.0690918	0.0178223	0.00342	0.0195313	-0.0129395	0.0876465	0.121338	0.256348	0.292725	0.359863		-23.28	-0.0750732	-0.10907	-0.139893	-0.146118	-0.152161	-0.164795	-0.0988159	-0.162781	-0.136841	-0.139648
-23.12	0.0598145	0.0061	-0.0083	0.00781	-0.0246578	0.0666513	0.121338	0.24463	0.274658	0.353517		-23.18	-0.0750732	-0.10907	-0.134399	-0.148438	-0.142029	-0.164795	-0.0988159	-0.162781	-0.143066	-0.139648
-23.02	0.0378418	0.0061	-0.0083	0.00781	-0.0246582	0.064209	0.109619	0.252441	0.261475	0.340332		-23.08	-0.0734863	-0.10907	-0.143799	-0.157837	-0.148254	-0.167114	-0.100403	-0.164368	-0.131348	-0.139648
-22.92	0.0378418	0.013916	-0.0083	0.00781	-0.0310059	0.064209	0.109619	0.246094	0.261475	0.331055		-22.98	-0.0672607	-0.110657	-0.143799	-0.155518	-0.148254	-0.176514	-0.105042	-0.170593	-0.131348	-0.139648
-22.82	0.0378418	0.013916	-0.000488	0.00781	-0.0246582	0.0578613	0.109619	0.244629	0.252197	0.328613		-22.88	-0.0672607	-0.116882	-0.143799	-0.136719	-0.148254	-0.178101	-0.100403	-0.170593	-0.131348	-0.139648
-22.72	0.0378418	0.0061	0.00342	0.0117193	-0.0324701	0.0485846	0.109619	0.236817	0.249756	0.312989		-22.78	-0.0656738	-0.115295	-0.142212	-0.144531	-0.146667	-0.171021	-0.105042	-0.171326	-0.13208	-0.140381
-22.62	0.0300296	0.0153805	0.00635	0.011718	-0.0231937	0.0578606	0.0925293	0.246093	0.241943	0.322265		-22.68	-0.0594482	-0.10907	-0.124268	-0.138306	-0.140442	-0.164795	-0.0988159	-0.1745	-0.135254	-0.143555
-22.52	0.0393066	0.0295409	0.00732	0.0117187	-0.020752	0.062744	0.111084	0.248535	0.251221	0.318359		-22.58	-0.0594482	-0.10907	-0.125854	-0.138306	-0.140442	-0.164795	-0.0988159	-0.1745	-0.136841	-0.143555
-22.42	0.0495605	0.0202637	0.00732	0.0195313	-0.020752	0.0603027	0.113525	0.248535	0.253662	0.316895		-22.48	-0.0610352	-0.10907	-0.13208	-0.138306	-0.140442	-0.164795	-0.0988159	-0.1745	-0.143066	-0.145142
-22.32	0.0495605	0.0178223	-0.00195	0.0195313	-0.0300293	0.0603027	0.113525	0.248535	0.253662	0.316895		-22.38	-0.0672607	-0.111389	-0.13208	-0.139893	-0.140442	-0.164795	-0.0870972	-0.174499	-0.143066	-0.151367
-22.22	0.0495605	0.0178223	-0.00439	0.0195313	-0.0324707	0.0603027	0.113525	0.248535	0.244385	0.316895		-22.28	-0.0649414	-0.110657	-0.13208	-0.143799	-0.138123	-0.162476	-0.0847778	-0.17218	-0.140747	-0.149048
-22.12	0.0402832	0.0241697	0.00977	0.0375972	-0.0261233	0.0744624	0.113525	0.254882	0.241943	0.323242		-22.18	-0.055542	-0.101257	-0.13208	-0.134399	-0.128723	-0.145264	-0.0753784	-0.162781	-0.131348	-0.139648
-22.02	0.0441895	0.0334472	0.00195	0.0327148	-0.0339356	0.0666503	0.119873	0.256348	0.26001	0.31543		-22.08	-0.0578613	-0.102844	-0.124268	-0.134399	-0.131042	-0.145264	-0.0753784	-0.162781	-0.121948	-0.141968
-21.92	0.0456543	0.0334473	-0.000488	0.03125	-0.036377	0.064209	0.121338	0.256348	0.255127	0.322266		-21.98	-0.0672607	-0.111389	-0.126587	-0.134399	-0.140442	-0.145264	-0.0753784	-0.156555	-0.143066	-0.151367
-21.82	0.057373	0.0427243	0.00879	0.040527	-0.0271	0.0852047	0.11499	0.265625	0.253662	0.324707		-21.88	-0.0688477	-0.120789	-0.137573	-0.136719	-0.142029	-0.147583	-0.0675659	-0.162781	-0.143066	-0.151367
-21.72	0.0666504	0.0451658	0.022949	0.0507811	-0.0192873	0.0876463	0.122803	0.258789	0.262939	0.324707		-21.78	-0.0750732	-0.120789	-0.13208	-0.138306	-0.140442	-0.156982	-0.0675659	-0.162781	-0.143066	-0.152954
-21.62	0.0808105	0.0388188	0.0112314	0.0390634	-0.0324703	0.069581	0.125244	0.24463	0.265381	0.312989		-21.68	-0.0750732	-0.120789	-0.13208	-0.146118	-0.140442	-0.145264	-0.0675659	-0.162781	-0.144653	-0.15918
-21.52	0.0690918	0.0466305	0.0141598	0.0483395	-0.0231937	0.0773922	0.104248	0.253906	0.253662	0.322265		-21.58	-0.0750732	-0.128601	-0.13208	-0.146118	-0.140442	-0.145264	-0.0581665	-0.1651	-0.150879	-0.147461
-21.42	0.0783691	0.0490722	0.0332029	0.0507811	-0.020752	0.0798338	0.111084	0.256347	0.262939	0.324707		-21.48	-0.0672607	-0.118469	-0.12976	-0.143799	-0.138123	-0.142944	-0.0574341	-0.17218	-0.13916	-0.145142
-21.32	0.0808105	0.0461423	0.0410154	0.0688474	-0.0236819	0.0861814	0.113525	0.256347	0.256104	0.331054		-21.38	-0.055542	-0.10907	-0.120361	-0.134399	-0.128723	-0.133545	-0.0480347	-0.162781	-0.13916	-0.135742
-21.22	0.0949707	0.0451659	0.0424804	0.0703124	-0.0168458	0.0876464	0.119873	0.256348	0.26001	0.332519		-21.28	-0.0571289	-0.111389	-0.120361	-0.135986	-0.128723	-0.133545	-0.0480347	-0.1651	-0.13916	-0.138062
-21.12	0.0900878	0.0373538	0.0166022	0.0703131	-0.0246579	0.0705572	0.121338	0.248536	0.255127	0.324708		-21.18	-0.0617676	-0.119202	-0.121094	-0.139038	-0.127136	-0.133545	-0.0464478	-0.172913	-0.139892	-0.143555
-21.02	0.0808105	0.0373535	0.0268555	0.0703125	-0.0310059	0.0681152	0.113525	0.248535	0.24585	0.324707		-21.08	-0.055542	-0.112976	-0.124268	-0.128174	-0.120911	-0.133545	-0.0402222	-0.166687	-0.143066	-0.130249
-20.92	0.0925293	0.0373535	0.0268555	0.0727539	-0.0324707	0.0759277	0.104248	0.260254	0.24585	0.324707		-20.98	-0.0578613	-0.120789	-0.124268	-0.134399	-0.111511	-0.133545	-0.0402222	-0.168274	-0.143066	-0.139648
-20.82	0.0925293	0.0490723	0.0268555	0.0703125	-0.0324707	0.0617676	0.113525	0.250977	0.234131	0.324707		-20.88	-0.0672607	-0.112976	-0.124268	-0.134399	-0.120911	-0.125732	-0.0308228	-0.172913	-0.136841	-0.139648
-20.72	0.0925293	0.0427246	0.034668	0.0703125	-0.020752	0.0603027	0.107178	0.248535	0.234131	0.324707		-20.78	-0.0672607	-0.112976	-0.125854	-0.126587	-0.132629	-0.125732	-0.0402222	-0.168274	-0.143066	-0.141235
-20.62	0.0925293	0.0412598	0.034668	0.0703125	-0.020752	0.0603027	0.105713	0.248535	0.234131	0.324707		-20.68	-0.0649414	-0.110657	-0.121948	-0.124268	-0.13031	-0.123413	-0.0379028	-0.17218	-0.148559	-0.145142
-20.52	0.100342	0.037354	0.0229497	0.0585942	-0.0324703	0.0485844	0.105713	0.236817	0.234131	0.312989		-20.58	-0.0571294	-0.10907	-0.112549	-0.114868	-0.120911	-0.114014	-0.0285034	-0.162781	-0.131348	-0.12793
-20.42	0.088623	0.0466305	0.0439446	0.0678704	-0.0324711	0.0578606	0.101807	0.246093	0.213135	0.310546		-20.48	-0.0672607	-0.122375	-0.124268	-0.117188	-0.134216	-0.116333	-0.0418091	-0.1745	-0.143066	-0.139648
-20.32	0.0979	0.04126	0.0292971	0.0703127	-0.0324705	0.0432131	0.101807	0.234375	0.219971	0.295899		-20.38	-0.0773925	-0.128601	-0.126587	-0.126587	-0.128723	-0.125732	-0.0480347	-0.174499	-0.145386	-0.139648
-20.22	0.0925293	0.0319824	0.0268555	0.0703125	-0.0324707	0.048584	0.0939941	0.223633	0.2146	0.302734		-20.28	-0.0773926	-0.127014	-0.122681	-0.125	-0.127136	-0.124146	-0.0386353	-0.172913	-0.153198	-0.138062
-20.12	0.083252	0.0358884	0.0346675	0.0766597	-0.0144045	0.0549312	0.0876465	0.227539	0.208252	0.313964		-20.18	-0.071167	-0.120789	-0.116455	-0.118774	-0.120911	-0.11792	-0.0324097	-0.169006	-0.14856	-0.134155
-20.02	0.0871582	0.0373535	0.0346679	0.0781249	-0.0129395	0.0563964	0.0925293	0.229004	0.213135	0.301269		-20.08	-0.0734862	-0.120788	-0.118042	-0.118774	-0.12323	-0.11792	-0.0324097	-0.178406	-0.154785	-0.143555
-19.92	0.100342	0.046631	0.0322267	0.0756838	-0.0217284	0.0539553	0.105713	0.214844	0.2146	0.298828		-19.98	-0.0805664	-0.110657	-0.121948	-0.118774	-0.13031	-0.103882	-0.0183716	-0.164368	-0.152465	-0.141235
-19.82	0.0915528	0.0427245	0.0346679	0.083496	-0.020752	0.0500487	0.0939941	0.210937	0.212158	0.301269		-19.88	-0.071167	-0.111389	-0.107056	-0.118774	-0.120911	-0.0960693	-0.00897	-0.156555	-0.143066	-0.131836
-19.72	0.0925293	0.0412598	0.0463867	0.0820313	-0.020752	0.048584	0.0939941	0.209473	0.205322	0.293457		-19.78	-0.0727539	-0.120789	-0.116455	-0.118774	-0.120911	-0.102295	-0.00897	-0.162781	-0.145386	-0.133423
-19.62	0.0925293	0.0319824	0.0371094	0.0820313	-0.020752	0.048584	0.0939941	0.209473	0.195068	0.293457		-19.68	-0.0773926	-0.119202	-0.114868	-0.117188	-0.119324	-0.103027	-0.00739	-0.161194	-0.153198	-0.138062
-19.52	0.0925293	0.029541	0.034668	0.0820313	-0.0300293	0.0393066	0.0939941	0.209473	0.195068	0.293457		-19.58	-0.0617679	-0.114563	-0.110962	-0.112549	-0.113098	-0.106201	-0.00116	-0.157288	-0.146973	-0.131836
-19.42	0.083252	0.0344236	0.0488276	0.0791011	-0.0183108	0.0432124	0.0939941	0.206542	0.195068	0.299804		-19.48	-0.0805664	-0.128601	-0.116455	-0.118774	-0.120911	-0.114014	-0.0112915	-0.1745	-0.154785	-0.130249
-19.32	0.087158	0.0334472	0.0502929	0.0781249	-0.0168458	0.0446777	0.0939941	0.205566	0.201416	0.294922		-19.38	-0.0844723	-0.126281	-0.114135	-0.116455	-0.118591	-0.111694	-0.0105591	-0.17218	-0.154052	-0.137329
-19.22	0.0964355	0.0256354	0.0478522	0.0703131	-0.0129389	0.0368658	0.101807	0.197755	0.202881	0.273926		-19.28	-0.0750732	-0.10907	-0.106323	-0.109375	-0.110779	-0.102295	-0.00275	-0.162781	-0.150879	-0.12793
-19.12	0.0886233	0.0285641	0.0556634	0.0795891	-0.0129398	0.0578606	0.0939941	0.207031	0.188721	0.294921		-19.18	-0.0773926	-0.119202	-0.10083	-0.118774	-0.117004	-0.0968018	-0.00897	-0.162781	-0.153198	-0.12793
-19.02	0.0915527	0.0295409	0.0581054	0.0820312	-0.0129395	0.0603026	0.0939941	0.209473	0.196533	0.285644		-19.08	-0.0867919	-0.128601	-0.103149	-0.118774	-0.117004	-0.106201	-0.00897	-0.162781	-0.150879	-0.12793
-18.92	0.0925293	0.0202637	0.0581055	0.0820313	-0.0129395	0.0510254	0.0939941	0.209473	0.198975	0.285645		-18.98	-0.0844727	-0.118469	-0.110229	-0.106323	-0.117004	-0.103882	-0.00897	-0.160461	-0.148559	-0.12793
-18.82	0.0925293	0.00855	0.0488285	0.0664066	-0.0285641	0.0329593	0.0939941	0.190918	0.198975	0.276368		-18.88	-0.0766601	-0.10907	-0.10083	-0.103149	-0.117004	-0.0960693	0.00275	-0.151062	-0.13916	-0.12793
-18.72	0.0949707	0.0270991	0.0556635	0.0717768	-0.0231939	0.0383296	0.0783691	0.195312	0.189697	0.283203		-18.78	-0.0812988	-0.107483	-0.0930176	-0.101563	-0.115417	-0.100708	0.00433	-0.14325	-0.13916	-0.12793
-18.62	0.0808103	0.011475	0.0449226	0.0532234	-0.0324703	0.0290534	0.0837402	0.179688	0.187256	0.266114		-18.68	-0.0750732	-0.101257	-0.093018	-0.0953369	-0.109192	-0.0944824	0.0105591	-0.14325	-0.139161	-0.12793
-18.52	0.0690918	0.0100098	0.0424805	0.0507813	-0.0324707	0.0314941	0.0744629	0.178223	0.175537	0.266113		-18.58	-0.0891112	-0.114563	-0.104736	-0.109375	-0.12323	-0.106201	-0.00275	-0.157288	-0.150879	-0.139648
-18.42	0.0690918	0.0100098	0.0424805	0.0507813	-0.020752	0.017334	0.0744629	0.168945	0.175537	0.256836		-18.48	-0.0961914	-0.118469	-0.104736	-0.116455	-0.118591	-0.106201	-0.00665	-0.164368	-0.148559	-0.139648
-18.32	0.0690918	0.0100098	0.0449219	0.0625	-0.020752	0.0227051	0.0651855	0.166504	0.163818	0.242676		-18.38	-0.086792	-0.10907	-0.104736	-0.0953369	-0.110779	-0.106201	0.000427	-0.154968	-0.141479	-0.141235
-18.22	0.0627441	-0.0109854	0.024415	0.0507821	-0.0339347	0.00952	0.0627441	0.154786	0.173096	0.230958		-18.28	-0.086792	-0.10907	-0.104736	-0.0953369	-0.117004	-0.107788	0.00275	-0.157288	-0.143066	-0.147461
-18.12	0.049561	-0.0148925	0.0214845	0.0400392	-0.0378417	0.00806	0.0510254	0.13916	0.163818	0.229492		-18.18	-0.0875244	-0.109802	-0.104736	-0.09375	-0.115417	-0.100708	0.00201	-0.1651	-0.149292	-0.138062
-18.02	0.0480957	-0.0119629	0.0136718	0.0390624	-0.036377	0.000244	0.0495605	0.13916	0.162354	0.230957		-18.08	-0.0906982	-0.112976	-0.104736	-0.0891113	-0.109192	-0.0944824	-0.00116	-0.160461	-0.143066	-0.131836
-17.92	0.0402832	-0.00415	0.0322259	0.0419915	-0.0271	0.00708	0.0510254	0.139159	0.154541	0.240234		-17.98	-0.0789795	-0.112976	-0.107055	-0.0875244	-0.109192	-0.0944824	0.00507	-0.166687	-0.137573	-0.134155
-17.82	0.0471188	-0.0109864	0.0346679	0.0429687	-0.031006	0.00952	0.0524902	0.13916	0.161377	0.236328		-17.88	-0.0649415	-0.100525	-0.102417	-0.0734863	-0.0951538	-0.0827638	0.0128784	-0.152649	-0.140747	-0.129517
-17.72	0.0612793	-0.00171	0.034668	0.0429688	-0.0324707	0.00952	0.0549316	0.127441	0.163818	0.234863		-17.78	-0.0672607	-0.10907	-0.104736	-0.0758057	-0.0974731	-0.0944824	0.0105591	-0.154968	-0.143066	-0.131836
-17.62	0.0402832	-0.0134273	0.024415	0.0312509	-0.0324703	0.00562	0.0534668	0.109376	0.163818	0.223145		-17.68	-0.0688477	-0.0973511	-0.104736	-0.078125	-0.0997925	-0.0866699	0.00824	-0.145569	-0.143066	-0.120117
-17.52	0.0378418	-0.00415	0.0322262	0.0483395	-0.0231937	0.0148922	0.0393066	0.123535	0.1521	0.220703		-17.58	-0.0734861	-0.0980833	-0.104736	-0.0859375	-0.107605	-0.0866697	0.000427	-0.153381	-0.143066	-0.11853
-17.42	0.0471191	0.00366	0.0463865	0.0507811	-0.0300294	0.0173338	0.0422363	0.127441	0.1521	0.213867		-17.48	-0.0672607	-0.101257	-0.104736	-0.0797119	-0.0935669	-0.0866699	0.00507	-0.147156	-0.143066	-0.113892
-17.32	0.0432128	-0.00854	0.0356446	0.0493165	-0.0339355	0.00952	0.0432129	0.119629	0.140381	0.209961		-17.38	-0.0672604	-0.101257	-0.0906979	-0.0789795	-0.0912476	-0.0843502	0.00116	-0.144836	-0.140747	-0.117797
-17.22	0.0402832	-0.00952	0.0346679	0.0507811	-0.0324708	0.00952	0.041748	0.12207	0.138916	0.203613		-17.28	-0.0672607	-0.101257	-0.0836182	-0.0758057	-0.0834351	-0.0772705	0.0105591	-0.137024	-0.123535	-0.108398
-17.12	0.041748	-0.00171	0.0361328	0.0507813	-0.0324707	0.00952	0.0432129	0.119629	0.140381	0.203613		-17.18	-0.0688477	-0.101257	-0.0930175	-0.078125	-0.0896606	-0.0866699	0.00824	-0.14325	-0.123535	-0.0966797
-17.02	0.041748	-0.0109863	0.034668	0.0415039	-0.0246582	0.00952	0.0432129	0.119629	0.1521	0.203613		-17.08	-0.073486	-0.0996701	-0.0859372	-0.0742188	-0.0903931	-0.0850827	0.000427	-0.141662	-0.124267	-0.0974118
-16.92	0.0495605	-0.025146	0.0229501	0.0273446	-0.0363765	0.000245	0.0456543	0.107911	0.145752	0.191895		-16.98	-0.0649414	-0.0911255	-0.0867916	-0.0679932	-0.0912476	-0.0765381	0.00897	-0.121399	-0.125122	-0.0982666
-16.82	0.0285649	-0.0314941	0.0136719	0.0273438	-0.0427246	-0.0022	0.0314941	0.10791	0.132568	0.191895		-16.88	-0.0555423	-0.0833133	-0.0773929	-0.0601807	-0.0818481	-0.0554202	0.0167847	-0.112	-0.11731	-0.0888675
-16.72	0.026123	-0.0236823	0.0322259	0.0366204	-0.0349128	-0.00464	0.0251465	0.117187	0.12085	0.189452		-16.78	-0.0633545	-0.0973511	-0.0946045	-0.0695801	-0.0896606	-0.0648193	0.0144653	-0.119812	-0.131348	-0.0966797
-16.62	0.0290524	-0.0187989	0.0283201	0.0444334	-0.0417481	0.00952	0.032959	0.10791	0.130127	0.191894		-16.68	-0.0656738	-0.0996704	-0.10083	-0.0758057	-0.0912476	-0.0710449	0.012146	-0.112	-0.131347	-0.0966797
-16.52	0.041748	-0.0354001	0.0190433	0.0351565	-0.0402829	0.00171	0.0354004	0.0908206	0.132568	0.184082		-16.58	-0.0571288	-0.0989379	-0.0906982	-0.0679932	-0.0873413	-0.060913	0.0128784	-0.101868	-0.121216	-0.0810546
-16.42	0.0339355	-0.0368652	0.00977	0.0258789	-0.0402832	-0.00464	0.0183105	0.0883789	0.124756	0.184082		-16.48	-0.055542	-0.0973511	-0.0812988	-0.0758057	-0.0880737	-0.0616455	0.0128784	-0.100281	-0.119629	-0.0888672
-16.32	0.0339355	-0.0305178	0.0214841	0.0297849	-0.0402834	0.000244	0.0236816	0.0883787	0.107666	0.190429		-16.38	-0.0555416	-0.0989376	-0.0812985	-0.0773926	-0.0974731	-0.0710446	0.00665	-0.10028	-0.119629	-0.0888668
-16.22	0.0402832	-0.050048	0.00195	0.0273445	-0.0520012	-0.0192863	0.0300293	0.0766609	0.119385	0.173829		-16.28	-0.0461426	-0.0957642	-0.0718994	-0.0742188	-0.0880737	-0.0616455	0.0137329	-0.0932007	-0.0985107	-0.0693359
-16.12	0.0300297	-0.0446777	-0.00684	0.0273438	-0.0534668	-0.0217285	0.0134277	0.0766602	0.101318	0.172363		-16.18	-0.039917	-0.0895386	-0.065674	-0.0679932	-0.0834351	-0.0554199	0.0105591	-0.0963745	-0.0946047	-0.0693359
-16.02	0.020752	-0.0446777	-0.0083	0.0273438	-0.0559082	-0.0217285	0.0119629	0.0673828	0.101318	0.164551		-16.08	-0.0469967	-0.0950314	-0.073486	-0.0758057	-0.0951538	-0.0632321	0.00507	-0.101867	-0.109497	-0.0748287
-15.92	0.0183105	-0.0534667	-0.010742	0.0249025	-0.0583495	-0.0241697	0.00269	0.0625002	0.0949707	0.152832		-15.98	-0.0438232	-0.0879517	-0.0734863	-0.0640869	-0.0857544	-0.0632324	0.012146	-0.0924683	-0.100098	-0.0576172
-15.82	0.0158692	-0.0524903	-0.0175782	0.0273437	-0.0559083	-0.0217286	-0.0022	0.0649413	0.0910645	0.152832		-15.88	-0.0461425	-0.097351	-0.0750732	-0.0640869	-0.0857544	-0.0632324	0.00897	-0.0924682	-0.100098	-0.0576171
-15.72	0.0119629	-0.0461431	-0.0083	0.0273433	-0.0471196	-0.0363774	0.0119629	0.0649409	0.0842285	0.152832		-15.78	-0.0539551	-0.0957642	-0.0797119	-0.0625	-0.0942993	-0.0632324	-0.00348	-0.0924683	-0.0906982	-0.0583496
-15.62	0.0168455	-0.0446778	-0.0083	0.029785	-0.0480958	-0.0373536	0.0119629	0.0649413	0.0881348	0.152832		-15.68	-0.0360107	-0.0778198	-0.0734862	-0.0562744	-0.0974731	-0.0632324	0.00275	-0.0924683	-0.0860595	-0.0615234
-15.52	0.0183105	-0.0617673	-0.016113	0.0195315	-0.0559079	-0.0451657	0.0119629	0.0454105	0.0895996	0.135742		-15.58	-0.033691	-0.077087	-0.073486	-0.055542	-0.0951538	-0.0609127	0.00275	-0.0901486	-0.0922848	-0.0607907
-15.42	0.00122	-0.0432132	-0.016114	0.0288079	-0.0388187	-0.0358894	0.00415	0.0546868	0.0817871	0.130859		-15.48	-0.024292	-0.0723267	-0.0734863	-0.0546875	-0.0857544	-0.053833	-0.00897	-0.0807495	-0.0922852	-0.0576172
-15.32	-0.00366	-0.0407716	-0.0161134	0.0195312	-0.036377	-0.0217286	0.0134277	0.0478515	0.0847168	0.133301		-15.38	-0.024292	-0.0661011	-0.0617676	-0.0640869	-0.0857544	-0.0632324	-0.0105591	-0.0830688	-0.0922852	-0.0576172
-15.22	0.010498	-0.0500488	-0.0161133	0.0102539	-0.0427246	-0.0217285	0.00659	0.0390625	0.092041	0.133301		-15.28	-0.0258789	-0.0598755	-0.0617676	-0.0640869	-0.0779419	-0.0570068	-0.0167847	-0.0901489	-0.0922852	-0.0576172
-15.12	0.010498	-0.0524902	-0.0161133	0.00781	-0.0441895	-0.0217285	0.0212402	0.0375977	0.0871582	0.133301		-15.18	-0.0422363	-0.0645142	-0.0617673	-0.0625	-0.0786743	-0.0616455	-0.0151978	-0.0814819	-0.090698	-0.0560303
-15.02	0.010498	-0.0461428	-0.0161135	0.00781	-0.037842	-0.0217288	0.0144043	0.0439451	0.0856934	0.130371		-15.08	-0.0242919	-0.0606078	-0.0617675	-0.0484619	-0.0818481	-0.0632323	-0.0112915	-0.0846557	-0.0844726	-0.0521239
-14.92	0.00757	-0.0549312	-0.0278312	-0.00391	-0.0480953	-0.0334465	0.0183105	0.0336922	0.0827637	0.117677		-14.98	-0.0360107	-0.067688	-0.0594483	-0.0477295	-0.0811157	-0.0609131	-0.0183716	-0.0823364	-0.0821534	-0.0592041
-14.82	-0.00513	-0.0549317	-0.0263672	-0.00244	-0.0349122	-0.02417	0.000244	0.0273437	0.0778809	0.112793		-14.88	-0.0477295	-0.0700073	-0.0640869	-0.0562744	-0.0896606	-0.0632324	-0.0206909	-0.072937	-0.0844727	-0.0498047
-14.72	-0.00366	-0.0524904	-0.0332033	-1.86e-07	-0.0324709	-0.0217287	-0.00757	0.0375975	0.0793457	0.113769		-14.78	-0.0477295	-0.0700073	-0.0734863	-0.0585938	-0.0896606	-0.0632324	-0.0206909	-0.072937	-0.0844727	-0.0498047
-14.62	-0.00122	-0.0524902	-0.0356445	-0.00928	-0.041748	-0.0217285	-0.00757	0.0375977	0.0754395	0.104492		-14.68	-0.0477295	-0.0715942	-0.0734863	-0.0758057	-0.0896606	-0.0655518	-0.0222778	-0.072937	-0.0844727	-0.0513916
-14.52	-0.00122	-0.0314945	-0.0263675	0.00928	-0.0231937	-0.0124515	0.000244	0.0375973	0.0739746	0.103515		-14.58	-0.0477294	-0.0778198	-0.0734863	-0.0758057	-0.09198	-0.0749511	-0.0308228	-0.072937	-0.0860595	-0.0576171
-14.42	0.00171	-0.0290528	-0.023926	0.0117186	-0.020752	-0.0192873	0.00952	0.0375975	0.0739746	0.0996092		-14.48	-0.0461426	-0.0762329	-0.0734861	-0.0664063	-0.0997925	-0.0733643	-0.0386353	-0.0713501	-0.090698	-0.0560303
-14.32	0.00269	-0.0383301	-0.0239258	0.00537	-0.0270996	-0.0217285	0.0119629	0.0297852	0.0739746	0.0981445		-14.38	-0.0422363	-0.0723267	-0.0734863	-0.0625	-0.0935669	-0.0687256	-0.0324097	-0.0667114	-0.0727539	-0.052124
-14.22	0.00269	-0.0407715	-0.0302734	0.00391	-0.020752	-0.0100098	0.00415	0.0297852	0.0739746	0.0981445		-14.28	-0.0516357	-0.0700073	-0.0758057	-0.0718994	-0.0951538	-0.0749512	-0.0324097	-0.072937	-0.0727539	-0.0615234
-14.12	0.00269	-0.0407715	-0.0317383	0.00391	-0.020752	-0.0217285	0.00415	0.03125	0.0661621	0.0888672		-14.18	-0.0493164	-0.067688	-0.0828849	-0.0695801	-0.0990601	-0.0749512	-0.0316772	-0.0706177	-0.0704338	-0.0513916
-14.02	0.00269	-0.0407717	-0.0253909	0.0102537	-0.0144045	-0.0153811	0.00415	0.0361326	0.0661621	0.0927732		-14.08	-0.0281982	-0.0488892	-0.0617676	-0.0562744	-0.0779419	-0.0632324	-0.0167847	-0.0494995	-0.0493164	-0.0302734
-13.92	0.00903	-0.0407715	-0.0239259	0.00244	-0.0129395	-0.00855	0.00415	0.029785	0.0632324	0.0825194		-13.98	-0.0281982	-0.0582886	-0.0617676	-0.0484619	-0.0779419	-0.0632324	-0.019104	-0.0494995	-0.0516357	-0.0302734
-13.82	0.00122	-0.0407715	-0.0332031	0	-0.0222168	-0.0100098	0.00415	0.0283203	0.0622559	0.0761719		-13.88	-0.0281987	-0.058289	-0.061768	-0.0484619	-0.0779419	-0.0632329	-0.0285034	-0.0495	-0.0610356	-0.0318608
-13.72	-0.00122	-0.0446768	-0.0473624	-0.0117179	-0.0363761	-0.0217276	0.00415	0.00635	0.0700684	0.0629892		-13.78	-0.0415039	-0.0700073	-0.0734863	-0.0617676	-0.09198	-0.0671387	-0.0402222	-0.0612183	-0.0727539	-0.0498047
-13.62	-0.0192867	-0.0354007	-0.0288093	-0.00879	-0.0271	-0.0124519	-0.0168457	0.0234368	0.0583496	0.0629876		-13.68	-0.0454102	-0.067688	-0.0711666	-0.0656738	-0.0990601	-0.0648193	-0.0379028	-0.0612183	-0.0704342	-0.0498047
-13.52	-0.0114746	-0.0212403	-0.0239259	-0.00781	-0.0129395	-0.0192872	-0.0100098	0.0180663	0.0612793	0.0512694		-13.58	-0.0360107	-0.0582886	-0.0640869	-0.0562744	-0.0896606	-0.0632324	-0.0308228	-0.0534058	-0.0633545	-0.0498047
-13.42	-0.00903	-0.0422363	-0.0239258	-0.00781	-0.0129395	-0.0217285	-0.00757	0.0180664	0.0622559	0.0512695		-13.48	-0.0438232	-0.0582886	-0.0734858	-0.0562744	-0.0896606	-0.0632324	-0.0402222	-0.0534058	-0.0727534	-0.0498047
-13.32	-0.00903	-0.032959	-0.0332031	-0.00781	-0.00513	-0.013916	-0.013916	0.0180664	0.0622559	0.0449219		-13.38	-0.0305173	-0.0449827	-0.0601804	-0.0429688	-0.076355	-0.0499265	-0.0269165	-0.0479124	-0.059448	-0.0364988
-13.22	-0.0183105	-0.0266118	-0.0292974	-0.00147	0.00122	-0.00757	-0.00757	0.0151362	0.0622559	0.061523		-13.28	-0.024292	-0.0309448	-0.0539551	-0.0367432	-0.0701294	-0.0437012	-0.0105591	-0.041687	-0.0509033	-0.0325928
-13.12	-0.0144045	-0.0329587	-0.035644	-0.00781	-0.0114744	-0.0202632	-0.00122	0.00635	0.0686035	0.0434575		-13.18	-0.024292	-0.0309448	-0.0539551	-0.0367432	-0.0701294	-0.0452881	-0.0285034	-0.0440063	-0.0415039	-0.0419922
-13.02	-0.020752	-0.032959	-0.0473633	-0.0170898	-0.0129395	-0.029541	-0.00757	0.00635	0.0622559	0.043457		-13.08	-0.024292	-0.0309448	-0.055542	-0.0367432	-0.0701294	-0.0515137	-0.0285034	-0.0534058	-0.0336914	-0.0302734
-12.92	-0.020752	-0.0354003	-0.0498045	-0.0219725	-0.0153808	-0.0319822	-0.0168457	-0.00244	0.0529785	0.0410158		-12.98	-0.024292	-0.0309448	-0.0617676	-0.0367432	-0.0701294	-0.0515137	-0.0308228	-0.0534058	-0.0336914	-0.0302734
-12.82	-0.0231933	-0.0329591	-0.0473634	-0.0195313	-0.0104981	-0.0217286	-0.0100098	-0.00146	0.0480957	0.0341796		-12.88	-0.0242917	-0.0309445	-0.0617673	-0.0367432	-0.0701294	-0.0515134	-0.0402222	-0.0534055	-0.0336911	-0.0302731
-12.72	-0.0270996	-0.00952	-0.0263681	-0.00781	-0.00122	-0.0100107	-0.00757	0.010253	0.0505371	0.0551749		-12.78	-0.0164795	-0.0231323	-0.0539551	-0.0289307	-0.0623169	-0.0437012	-0.0339966	-0.0455933	-0.0360107	-0.0240479
-12.62	-0.0168462	-0.0158691	-0.0239258	-0.00781	-0.00122	-0.0100098	0.00415	0.0102539	0.0559082	0.0458984		-12.68	-0.024292	-0.0309448	-0.0617675	-0.0367432	-0.0701294	-0.053833	-0.0480347	-0.0534058	-0.0532226	-0.0380859
-12.52	0.00122	-0.00952	-0.012207	-0.00781	-0.00122	-0.0100098	-0.0022	0.0102539	0.0544434	0.043457		-12.58	-0.021972	-0.0286248	-0.0594476	-0.0367432	-0.069397	-0.0609124	-0.0457153	-0.0510858	-0.0407708	-0.0357659
-12.42	0.00269	0.00317	-0.00586	-0.00147	0.0129392	-0.0129399	-0.00366	0.0166011	0.045166	0.0590815		-12.48	-0.00476	-0.0130005	-0.0422363	-0.0289307	-0.0584106	-0.0437012	-0.0285034	-0.0338745	-0.024292	-0.0185547
-12.32	0.00269	-0.00171	-0.00439	-5.59e-08	0.00806	-0.0139161	0.00269	0.0180664	0.0490723	0.0537109		-12.38	-0.00476	-0.0192261	-0.0422363	-0.0305176	-0.0584106	-0.0437012	-0.0285034	-0.0338745	-0.0258789	-0.0185547
-12.22	0.00269	0.0061	-0.0136719	0	0.00659	-0.0022	-0.00513	0.00635	0.0505371	0.0449219		-12.28	-0.00476	-0.0192261	-0.0344238	-0.0367432	-0.0584106	-0.0437012	-0.0308228	-0.0338745	-0.0336914	-0.0185547
-12.12	0.00269	0.0061	-0.027832	0	0.00659	-0.0022	-0.00757	0.0180664	0.0505371	0.043457		-12.18	-0.00549	-0.0176392	-0.0328367	-0.0351563	-0.0568237	-0.0421143	-0.0386353	-0.0244751	-0.0321043	-0.0169678
-12.02	0.010498	0.0061	-0.0161133	0	0.00659	-0.0022	-0.00757	0.00635	0.0505371	0.043457		-12.08	-0.00867	-0.0114136	-0.0266113	-0.0289307	-0.0505981	-0.0280762	-0.0324097	-0.0182495	-0.0180664	-0.0130615
-11.92	0.010498	-0.000244	-0.00684	-0.00635	0.00903	-0.0022	0.00415	0.00635	0.0505371	0.0341797		-11.98	-0.00867	-0.0114136	-0.0266113	-0.0289307	-0.0388794	-0.0280762	-0.0324097	-0.0182495	-0.0196533	-0.0224609
-11.82	0.010498	-0.00415	-0.0161132	-0.0102538	0.00415	-0.00464	0.00415	0.00635	0.036377	0.029297		-11.88	-0.0102541	-0.0114138	-0.0148928	-0.0367432	-0.0388794	-0.0280764	-0.0324097	-0.0182497	-0.0258791	-0.0201418
-11.72	-0.00122	-0.00171	-0.00684	-0.00781	0.00659	-0.00855	-0.00757	-0.00537	0.0402832	0.0136717		-11.78	-0.0219727	-0.0169067	-0.0203857	-0.0422363	-0.0365601	-0.0335693	-0.0379028	-0.0237427	-0.0313721	-0.0185547
-11.62	-0.00122	-0.00171	-0.00439	-0.00781	0.00659	-0.0022	0.000244	0	0.0349121	0.012207		-11.68	-0.00476	0.000305	-0.00549	-0.0250244	-0.0193481	-0.0163574	-0.0222778	-0.00653	-0.0141602	-0.0107422
-11.52	-0.00122	-0.0109863	-0.0161133	-0.00781	0.0183105	-0.0022	-0.00757	-0.0131836	0.0349121	0.012207		-11.58	-0.00476	0.000305	-0.0148926	-0.0250244	-0.0193481	-0.0163574	-0.0167847	-0.00653	-0.0141602	-0.00842
-11.42	-0.00122	-0.0134277	-0.0161133	-0.0170898	0.0183105	-0.0022	0.000244	-0.0131836	0.0256348	0.00439		-11.48	-0.00476	0.000305	-0.0148926	-0.0250244	-0.0193481	-0.0163574	-0.019104	-0.00653	-0.0164795	-0.00134
-11.32	0.010498	-0.00415	-0.00684	-0.000977	0.0183102	0.00708	-0.00757	0.00781	0.0231934	0.0122067		-11.38	-0.00476	0.000305	-0.0148926	-0.0172119	-0.0193481	-0.0163574	-0.0285034	-0.00812	-0.0258789	-0.0107422
-11.22	0.0197754	-0.00171	-0.00439	0.00391	0.0183104	0.000244	0.00317	0.0102537	0.0324707	0.0122068		-11.28	-0.00708	0.000305	-0.0148926	-0.0172119	-0.0177612	-0.00464	-0.0285034	-0.0143433	-0.0258789	-0.0107422
-11.12	0.0222167	-0.00171	-0.00439	-0.00537	0.0183105	-0.0022	0.00415	0.000977	0.0349121	0.012207		-11.18	-0.0164795	0.000305	-0.0148926	-0.0172119	-0.0131226	-0.00464	-0.0285034	-0.0143433	-0.0258789	-0.0107422
-11.02	0.00415	0.0100093	0.00732	0.00391	0.0236812	0.00952	0.00415	-0.00147	0.0256348	0.0239253		-11.08	-0.0164797	-0.00201	-0.0148928	-0.0172119	-0.0193481	-0.00464	-0.0206909	-0.0143435	-0.0258791	-0.0107424
-10.92	0.026123	0.0163572	0.0136714	0.0102534	0.0285642	0.0158687	0.0158691	0.00488	0.0349121	0.030273		-10.98	-0.0148926	-0.0176392	-0.0227045	-0.0234375	-0.0255737	-0.0131836	-0.034729	-0.0205688	-0.032104	-0.0169678
-10.82	0.0324705	0.0178222	0.0151367	0.0117187	0.0300292	0.00806	0.0129395	0.00635	0.029541	0.0317382		-10.88	-0.000854	-0.0036	-0.0148926	-0.0172119	-0.00995	-0.00854	-0.0151978	-0.00653	-0.0180664	-0.00452
-10.72	0.0339355	0.0178223	0.0151367	0.0117188	0.0300293	0.00562	0.0119629	0	0.036377	0.0317383		-10.78	-0.000854	-0.0036	-0.0148926	-0.0172119	-0.00531	-0.00854	-0.0324097	-0.00653	-0.0180664	-0.0107422
-10.62	0.0339355	0.0114749	0.000977	0.00537	0.0314944	0.0109868	0.0119629	0.00391	0.0349121	0.0253911		-10.68	-0.000854	-0.0036	-0.00549	-0.0172119	-0.0115356	-0.00854	-0.0324097	-0.0143433	-0.0180664	-0.00916
-10.52	0.0158691	0.0163572	0.00586	0.0180662	0.0363768	0.00952	0.00562	-0.000488	0.0168457	0.0302733		-10.58	-0.00867	-0.00128	-0.0148925	-0.0172119	-0.0115356	-0.00854	-0.0324097	-0.0143432	-0.0180663	-0.00293
-10.42	0.0114746	0.029541	0.00732	0.0117186	0.0378417	0.00952	0.010498	-0.00146	0.0217285	0.0253905		-10.48	-0.00793	0.000305	-0.00476	-0.0148926	-0.00922	-0.00623	-0.0316772	-0.0120239	-0.0173336	-0.00061
-10.32	0.010498	0.029541	0.0136719	0.0117188	0.0378418	0.00952	0.0119629	-0.0131836	0.0231934	0.0239258		-10.38	-0.00476	0.010437	0.00464	-0.00549	0.000183	-0.0101318	-0.0285034	0.00287	-0.0141602	0.00879
-10.22	0.010498	0.0178232	0.00342	8.94e-07	0.0261239	-0.0022	0.0119629	-0.0249014	0.0231934	0.0122079		-10.28	-0.00476	0.0198364	0.00464	-0.00549	0.000183	-0.0163574	-0.0285034	-0.00653	-0.0141602	0.0072
-10.12	0.0104985	0.0295406	0.00879	0.0117179	0.0378413	0.00952	-0.0061	-0.0131845	0.0114746	0.00684		-10.18	-0.00476	0.0175171	0.00464	-0.0172119	0.000183	-0.00464	-0.0285034	-0.00653	-0.0141602	0.000977
-10.02	0.010498	0.0178227	0.00195	-0.00928	0.0261235	0.00952	0.00415	-0.0249019	0.0231934	0.000489		-10.08	-0.00476	0.00812	0.00464	-0.0172119	0.000183	-0.00464	-0.0285034	-0.00653	-0.0141601	0.000977
-9.92	-0.00122	0.0178223	0.00342	-0.0117188	0.026123	0.00952	0.00415	-0.0131836	0.0114746	-0.00732		-9.98	-0.00244	0.010437	0.00696	-0.0148926	0.0142212	-0.00232	-0.0261841	-0.00421	-0.01184	0.0033
-9.82	-0.00122	0.0192871	-0.00293	-0.0117188	0.026123	0.00952	0.00415	-0.0131836	0.0114746	-0.00732		-9.88	0.0186768	0.0299683	0.0280762	0.00623	0.0353394	0.0187988	-0.00507	0.0169067	0.00696	0.0244141
-9.72	0.010498	0.0178223	-0.00439	-0.0117188	0.0378418	0.00952	-0.00757	-0.0131836	0.00366	-0.00732		-9.78	0.0186768	0.0237427	0.0397949	0.00623	0.0353394	0.0187988	0.00275	0.0153198	-0.00244	0.0244141
-9.62	0.00122	0.0178223	-0.00439	-0.0117188	0.026123	0.017334	-0.00757	-0.0131836	0.00366	-0.00732		-9.68	0.0186768	0.0237427	0.0280762	0.00623	0.03302	0.0187988	0.00275	0.00909	-0.00244	0.0244141
-9.52	-0.00122	0.0178223	0.00342	-0.0117188	0.0168457	0.017334	0.00415	-0.0131836	0.00366	-0.00732		-9.58	0.0186768	0.0237427	0.0264893	0.00623	0.0236206	0.0187988	0.00275	0.00128	-0.00244	0.0220947
-9.42	-0.00122	0.00854	0.00342	-0.0117188	0.0144043	0.017334	-0.00513	-0.00537	-0.00562	-0.00732		-9.48	0.0163574	0.0237427	0.0202637	0.00623	0.0236206	0.0164795	0.000427	0.00909	-0.000122	0.0126953
-9.32	0.00659	0.0061	0.00977	-0.0117188	0.0144043	0.00806	-0.00757	-0.00537	-0.00806	-0.0166016		-9.38	0.00696	0.0237427	0.0202637	0.00623	0.0236206	0.00708	-0.00897	0.00909	0.00696	0.0126953
-9.22	0.00659	0.0061	0.00488	-0.0117188	0.0144043	0.00562	-0.00757	-0.00537	-0.0197754	-0.019043		-9.28	0.00696	0.0237427	0.0202637	0.00623	0.0236206	0.00708	-0.00897	0.00909	-0.00244	0.0126953
-9.12	0.00659	0.0178218	0.0151358	-8.94e-07	0.0261226	0.0173331	-0.00757	0.00635	-0.0197754	-0.00733		-9.18	0.00696	0.0237427	0.0179444	0.00623	0.0236206	0.00708	-0.00897	0.00909	-0.00244	0.0126953
-9.02	0.0119629	0.0178223	0.0268555	0	0.0197754	0.0290527	0.00562	0.00635	-0.00806	-0.019043		-9.08	0.00855	0.0253298	0.0101321	0.00781	0.0252075	0.00867	-0.00739	0.0106814	0.0108645	0.0142825
-8.92	0.010498	0.0061	0.0151376	-0.0117179	0.00659	0.0109872	0.00415	-0.0117179	-0.00806	-0.0190421		-8.98	0.0147705	0.0292358	0.0163574	0.0140381	0.0314331	0.0148926	-0.00116	0.0169067	0.0170898	0.00879
-8.82	-0.00122	0.0061	0.0151367	-0.0117188	0.0183105	0.00952	-0.0168457	-0.00146	-0.0197754	-0.0371094		-8.88	0.0131839	0.0221561	0.0163577	0.0140381	0.0291138	0.0148929	-0.00116	0.016907	0.0170901	0.0205081
-8.72	-0.010498	0.0061	0.0151367	-0.0117188	0.00659	0.00952	-0.0192871	-0.00146	-0.0275879	-0.0385742		-8.78	0.0147705	0.0393677	0.0358887	0.0218506	0.0275269	0.0227051	0.0183716	0.0247192	0.0249023	0.0267334
-8.62	-0.0129395	0.0061	0.00586	-0.0117188	0.00659	0.00952	-0.0192871	-0.0107422	-0.0183105	-0.0385742		-8.68	0.0147705	0.0370483	0.0335693	0.0218506	0.0275269	0.0094	0.0183716	0.0223999	0.0249023	0.0205078
-8.52	-0.0129395	0.0061	0.0151367	-0.0117188	0.00659	0.017334	-0.0192871	-0.0131836	-0.0275879	-0.0385742		-8.58	0.022583	0.0276489	0.0241699	0.0234375	0.0275269	0.0164795	0.0183716	0.0130005	0.0249023	0.00647
-8.42	-0.0129395	-0.00317	0.0151367	-0.0117188	0.00659	0.017334	-0.0192871	-0.0131836	-0.0275879	-0.0385742		-8.48	0.0124512	0.0276489	0.0241705	0.0296631	0.0275269	0.0227051	0.00665	0.0130005	0.0249029	-0.00293
-8.32	-0.0129395	0.00366	0.0151367	-0.0117188	0.00659	0.017334	-0.00757	-0.0131836	-0.0368652	-0.0463867		-8.38	0.0249023	0.0416869	0.0382079	0.0421143	0.0415649	0.0367431	0.0206909	0.0270385	0.0506591	0.0111083
-8.22	-0.0192871	0.0061	0.0151367	-0.00391	0.00659	0.017334	-0.013916	-0.00391	-0.0393066	-0.0463867		-8.28	0.022583	0.0315552	0.0358887	0.0335693	0.0392456	0.0328369	0.0167847	0.0247192	0.0483398	0.0205078
-8.12	-0.020752	0.0178223	0.0151367	-0.0102539	0.00659	0.017334	-0.0153809	0.000977	-0.0471191	-0.0463867		-8.18	0.022583	0.0315552	0.0358887	0.0335693	0.0470581	0.0266113	0.012146	0.0247192	0.0483399	0.0205078
-8.02	-0.020752	0.0178223	0.0229492	-0.0117188	0.00659	0.00806	-0.0153809	-0.0131836	-0.0471191	-0.0556641		-8.08	0.0241702	0.0331423	0.0452883	0.0351563	0.048645	0.0281985	0.0183716	0.0263064	0.049927	0.0103762
-7.92	-0.020752	0.0178223	0.0229492	0	0.00659	0.00562	-0.0153809	-0.0131836	-0.0471191	-0.0488281		-7.98	0.0303955	0.0393677	0.0437012	0.0413818	0.0548706	0.0360107	0.0183716	0.0309448	0.0561523	0.0166016
-7.82	-0.020752	0.0178223	0.0229492	0	0.00659	0.017334	-0.00757	-0.0131836	-0.0471191	-0.0463867		-7.88	0.0303955	0.0276489	0.0499268	0.0413818	0.0548706	0.0406494	0.0199585	0.0247192	0.0545654	0.0283203
-7.72	-0.020752	0.00854	0.0229492	0	0.00659	0.00562	-0.00757	-0.0131836	-0.0471191	-0.0463867		-7.78	0.0280762	0.0393677	0.0437012	0.0413818	0.0548706	0.0344238	0.0261841	0.0247192	0.0499268	0.0283203
-7.62	-0.00903	0.0061	0.0229492	0	-0.00269	0.00562	-0.00757	-0.0131836	-0.0534668	-0.0463867		-7.68	0.0209961	0.0393677	0.0437012	0.0413818	0.0548706	0.0344238	0.0261841	0.0247192	0.0545654	0.0283203
-7.52	-0.00903	0.0061	0.0253906	0	0.00659	0.00562	0.00415	-0.0131836	-0.0549316	-0.0463867		-7.58	0.0303952	0.0393674	0.0437009	0.0413818	0.0665894	0.0344235	0.0261841	0.0364377	0.0483395	0.02832
-7.42	-0.00903	0.0153809	0.0229492	0	0.00659	0.00562	0.00415	-0.0131836	-0.0549316	-0.0463867		-7.48	0.0202637	0.0299683	0.0358891	0.0335693	0.0587769	0.0383301	0.0300903	0.0286255	0.0405277	0.0205078
-7.32	-0.00903	0.0178223	0.0307617	0	0.00659	0.00562	0.00415	-0.0224609	-0.0549316	-0.0463867		-7.38	0.0209965	0.0338749	0.0460209	0.0437012	0.0689087	0.0484623	0.0402222	0.0387577	0.0506595	0.03064
-7.22	-0.00903	0.00854	0.0307617	0	-0.0114746	0.00562	-0.00513	-0.0249023	-0.0549316	-0.0581055		-7.28	0.0303955	0.0432739	0.0554199	0.0531006	0.0665894	0.0578613	0.0496216	0.0481567	0.0577393	0.0400391
-7.12	-0.00903	0.013916	0.0244141	0.00781	-0.0129395	0.017334	-0.00757	-0.0131836	-0.0549316	-0.0673828		-7.18	0.022583	0.0354614	0.0476075	0.0429688	0.0689087	0.0578613	0.0418091	0.0403442	0.0405274	0.0306396
-7.02	-0.00903	0.0153805	0.0322262	0.0288082	-0.00366	0.026611	0.00415	-0.00391	-0.0666504	-0.0605472		-7.08	0.0241702	0.0347292	0.0491946	0.0351563	0.06427	0.0493166	0.043396	0.0419314	0.0421145	0.0260012
-6.92	0.00806	0.0256347	0.0346678	0.0312498	-0.00122	0.0227049	0.0134277	-0.00147	-0.057373	-0.0581057		-6.98	0.0288086	0.0315552	0.0531006	0.0413818	0.0704956	0.0539551	0.0496216	0.0481567	0.0483398	0.0322266
-6.82	0.00269	0.0256348	0.034668	0.0219727	-0.00122	0.0212402	0.0158691	-0.00146	-0.0549316	-0.0644531		-6.88	0.0225831	0.0315553	0.0437013	0.0413818	0.0587769	0.0539552	0.0480347	0.0481568	0.0483399	0.0322267
-6.72	0.010498	0.0256348	0.034668	0.0195313	-0.00122	0.0212402	0.0158691	-0.00146	-0.064209	-0.065918		-6.78	0.0249023	0.0221558	0.0460205	0.0554199	0.0728149	0.0562744	0.0441284	0.0582886	0.0584717	0.0345459
-6.62	0.010498	0.0256348	0.0463867	0.0131836	-0.00122	0.0119629	0.0158691	-0.00146	-0.0666504	-0.065918		-6.68	0.0343018	0.0315552	0.0671387	0.0648193	0.079895	0.0578613	0.043396	0.0653687	0.0655518	0.0439453
-6.52	0.0222168	0.0163578	0.025391	0.00244	-0.0104977	0.00806	0.0236816	-0.0107418	-0.0783691	-0.0766598		-6.58	0.0437012	0.0292358	0.0671387	0.0632324	0.0728149	0.0578613	0.0496216	0.0559692	0.0561523	0.0494385
-6.42	0.00366	0.0139161	0.0346682	0.0117189	-0.0129394	-0.0022	0.0144043	-0.0249022	-0.0759277	-0.0839842		-6.48	0.0343018	0.0315552	0.0655518	0.0585938	0.0822144	0.0578613	0.0496216	0.0559692	0.0561523	0.0400391
-6.32	-0.00122	0.023193	0.0346676	0.0209957	-0.011475	0.0148922	0.0119629	-0.0156254	-0.0900879	-0.0761722		-6.38	0.0327148	0.0198364	0.0476074	0.0648193	0.0822144	0.0578613	0.0613403	0.067688	0.0561523	0.0400391
-6.22	0.00806	0.0231938	0.0268559	0.0156254	-0.00903	0.00952	0.0119629	-0.0209957	-0.0808105	-0.0932613		-6.28	0.0264893	0.0315552	0.0476074	0.0648193	0.0822144	0.0578613	0.0613403	0.0559692	0.0561523	0.0400391
-6.12	0.00269	0.0217285	0.0268555	0.015625	-0.0183105	0.00952	0.00415	-0.00928	-0.0861816	-0.0932617		-6.18	0.0264893	0.0198364	0.0476074	0.0648193	0.0822144	0.0578613	0.0496216	0.067688	0.0561523	0.0400391
-6.02	0.010498	0.0217285	0.0268555	0.015625	-0.0114746	0.00952	0.00415	-0.00928	-0.0861816	-0.0932617		-6.08	0.0264893	0.0198364	0.0476074	0.0648193	0.0822144	0.0578613	0.0496216	0.067688	0.0561523	0.0400391
-5.92	0.010498	0.0217285	0.0205078	0.015625	-0.0183105	0.00952	0.0158691	-0.00928	-0.0925293	-0.0932617		-5.98	0.0147705	0.0182495	0.0476077	0.0531006	0.0681763	0.0461426	0.0480347	0.0661011	0.0561526	0.0377197
-5.82	0.00415	0.0217285	0.019043	0.015625	-0.020752	0.00952	0.0158691	-0.0209961	-0.0939941	-0.101074		-5.88	0.022583	0.0198364	0.0476074	0.0593262	0.0665894	0.0539551	0.0496216	0.067688	0.0639648	0.0361328
-5.72	0.00269	0.0217285	0.019043	0.00635	-0.020752	0.000244	0.00952	-0.0209961	-0.0939941	-0.101074		-5.78	0.022583	0.0198364	0.0476074	0.0531006	0.0665894	0.0539551	0.0496216	0.0559692	0.0639648	0.0345459
-5.62	0.00269	0.0295407	0.0175775	0.0117182	-0.0129398	0.00561	0.00806	-0.0131842	-0.0939941	-0.0932623		-5.68	0.0202637	0.0198364	0.0476074	0.0531006	0.0587769	0.0539551	0.0496216	0.0559692	0.0639648	0.0283203
-5.52	0.00122	0.0373535	0.0151367	0.0195313	-0.0129395	0.00562	0.0158691	-0.0131836	-0.0861816	-0.0932617		-5.58	0.0108643	0.0198364	0.0476074	0.0507813	0.0571899	0.0539551	0.0496216	0.0536499	0.0639648	0.0283203
-5.42	-0.00122	0.0295413	0.0151373	0.0117193	-0.0207517	-0.00854	0.00659	-0.0273432	-0.0861816	-0.0932611		-5.48	0.0108643	0.0198364	0.0476074	0.0413818	0.0509644	0.0539551	0.0496216	0.0442505	0.0639648	0.0283203
-5.32	0.00269	0.020264	0.00586	0.00244	-0.0300289	-0.0192868	-0.00366	-0.0380856	-0.0939941	-0.102539		-5.38	0.0108643	0.0198364	0.0476074	0.0413818	0.0509644	0.0539551	0.0496216	0.0442505	0.0639648	0.0205078
-5.22	-0.00659	0.0178225	-0.010742	1.86e-07	-0.0324705	-0.0217283	-0.00513	-0.0341795	-0.103271	-0.112793		-5.28	0.0108643	0.0198364	0.0358887	0.0335693	0.0509644	0.0539551	0.0496216	0.0442505	0.0561523	0.026001
-5.12	-0.00903	0.0178227	-0.0253897	-0.0180655	-0.0324703	-0.0334464	-0.00757	-0.0507804	-0.105713	-0.145507		-5.18	0.0241699	0.0331421	0.0468752	0.0546875	0.06427	0.0672607	0.0551147	0.0575562	0.0694582	0.0299072
-5.02	-0.0270996	0.0178219	-0.018555	-0.0102543	-0.0324711	-0.0124515	-0.0192871	-0.0429691	-0.126709	-0.129395		-5.08	0.0288086	0.0370483	0.0460205	0.0609131	0.0704956	0.0734863	0.0613403	0.0637817	0.0740967	0.0361328
-4.92	-0.00757	0.0178222	-0.00439	0.00391	-0.0246583	-0.01001	-0.0163574	-0.0405275	-0.119873	-0.133789		-4.98	0.022583	0.0276489	0.0554199	0.0609131	0.0704956	0.0718994	0.0613403	0.0637817	0.0678711	0.0361328
-4.82	0.00269	0.0178227	-0.0161128	-0.00781	-0.0270992	-0.0217281	-0.0153809	-0.0522456	-0.117432	-0.147949		-4.88	0.022583	0.0276489	0.0554199	0.0507813	0.0704956	0.0656738	0.0613403	0.0731812	0.0678711	0.0345459
-4.72	-0.00903	0.0241694	-0.00977	-0.00293	-0.0275884	-0.0153813	-0.0270996	-0.0341802	-0.117432	-0.136231		-4.78	0.0202637	0.0276489	0.0531006	0.0413818	0.0681763	0.0656738	0.0613403	0.0637817	0.0561523	0.0299072
-4.62	-0.0119631	0.0334472	-0.000488	-0.00391	-0.0349122	-0.0139161	-0.00903	-0.032715	-0.111084	-0.136231		-4.68	0.0131836	0.0299683	0.0460209	0.0515137	0.0610962	0.0679932	0.0613403	0.0661011	0.0678715	0.0368652
-4.52	-0.00122	0.0270996	-0.00977	-0.00391	-0.036377	-0.0022	-0.00757	-0.0249023	-0.115967	-0.128418		-4.58	0.0202637	0.0377808	0.0554199	0.0515137	0.0704956	0.0750732	0.0613403	0.0621948	0.0701904	0.0400391
-4.42	-0.00122	0.0256348	-0.012207	-0.0102539	-0.0456543	-0.0022	0.000244	-0.0249023	-0.117432	-0.145508		-4.48	0.0108643	0.0315552	0.0554199	0.0452881	0.0704956	0.0656738	0.0613403	0.0559692	0.0795898	0.0400391
-4.32	-0.00122	0.0349118	0.00879	-0.00244	-0.0388187	0.00708	-0.00903	-0.0156254	-0.117432	-0.138672		-4.38	0.00928	0.0432739	0.0554199	0.0531006	0.0689087	0.0656738	0.0613403	0.0559692	0.0772705	0.0377197
-4.22	0.0158691	0.0187993	-0.00439	-0.00684	-0.0456538	0.000245	0.00952	-0.0317378	-0.117432	-0.145507		-4.28	0.0147705	0.0409546	0.0554199	0.0507813	0.0626831	0.0656738	0.0613403	0.0536499	0.0678711	0.0400391
-4.12	-0.000244	0.0139161	-0.0083	-0.0117186	-0.0480956	-0.0022	0.00269	-0.0366209	-0.117432	-0.147949		-4.18	0.0147705	0.0315552	0.0554199	0.0413818	0.0704956	0.0656738	0.0613403	0.0442505	0.0678711	0.0400391
-4.02	-0.00513	0.0178226	-0.016113	-0.0117185	-0.0505368	-0.0192868	-0.0061	-0.050781	-0.126709	-0.155761		-4.08	0.0147701	0.0315547	0.0655513	0.0413818	0.0681763	0.0656734	0.0691528	0.04425	0.0678706	0.0400386
-3.92	-0.0129395	0.0207516	0.00488	-0.00244	-0.042725	-0.0124519	-0.0153809	-0.0429695	-0.136963	-0.164551		-3.98	0.000732	0.0198364	0.0335694	0.0280762	0.0587769	0.0539551	0.0558472	0.0309448	0.0561524	0.0267334
-3.82	0.00171	0.0295409	-0.00195	0.0117187	-0.0402833	-0.0163575	0.00171	-0.0405274	-0.127686	-0.163574		-3.88	-0.00793	0.0205692	0.0264896	0.0241699	0.0610962	0.0562748	0.0519409	0.0387577	0.0646976	0.0228275
-3.72	0.00269	0.0500477	0.017577	0.0258778	-0.0261241	-0.00366	-0.00513	-0.0263683	-0.125244	-0.149415		-3.78	-0.00476	0.0237427	0.0358887	0.0335693	0.0704956	0.0656738	0.059021	0.0481567	0.0600586	0.0322266
-3.62	0.0246577	0.0451663	0.00488	0.0102544	-0.0339353	-0.0100093	0.00659	-0.0498042	-0.111084	-0.165039		-3.68	-0.00476	0.0237427	0.0382081	0.0335693	0.0704956	0.0773926	0.0519409	0.0559692	0.0678712	0.0439453
-3.52	0.020752	0.0505371	0.00342	0.00146	-0.0246582	-0.0192871	0.0119629	-0.0639648	-0.117432	-0.16748		-3.58	-0.00317	0.0112917	0.0468752	0.0328369	0.0720825	0.0789797	0.0606079	0.0552371	0.0616457	0.0455325
-3.42	0.0119629	0.0686035	0.00342	0	-0.0168457	-0.013916	0.0119629	-0.0639648	-0.11499	-0.155762		-3.48	0.00305	0.00812	0.0460205	0.0296631	0.0783081	0.0930176	0.0574341	0.052063	0.0678711	0.0494385
-3.32	0.036377	0.0358891	0.00342	4.47e-07	-0.0168453	-0.0139156	0.0119629	-0.0756831	-0.117432	-0.159668		-3.38	0.000732	0.00812	0.0554199	0.0413818	0.0783081	0.0930176	0.0496216	0.052063	0.0655518	0.0400391
-3.22	0.026123	0.0466307	-0.00439	-0.00781	-0.00366	-0.0109864	0.0119629	-0.0742189	-0.127686	-0.158203		-3.28	-0.00867	0.00812	0.0554199	0.0280762	0.0783081	0.0852051	0.0574341	0.052063	0.0561523	0.0400391
-3.12	0.0329589	0.0568844	0.00342	0.00781	0.000244	-0.0114754	0.0148926	-0.0522469	-0.127686	-0.14795		-3.18	-0.0281982	0.0120239	0.0476074	0.0140381	0.0704956	0.0773926	0.0496216	0.0442505	0.0366211	0.0322266
-3.02	0.0495605	0.0544437	0.00342	2.98e-07	-0.0183102	-0.0022	0.0236816	-0.066406	-0.125244	-0.155761		-3.08	-0.0281979	0.0120242	0.0476077	0.0140381	0.0689087	0.0773929	0.0480347	0.0442508	0.0366214	0.0322269
-2.92	0.041748	0.0593262	-0.00439	0.00537	-0.020752	-0.0022	-0.00122	-0.0678711	-0.125244	-0.165039		-2.98	-0.0219727	0.0182495	0.05542	0.0218506	0.0564575	0.0734863	0.0418091	0.0504761	0.0444337	0.0400391
-2.82	0.0441895	0.0622559	-0.012207	0.0117188	-0.0129395	-0.00854	0.00415	-0.0795898	-0.142334	-0.173828		-2.88	-0.0258785	0.0143436	0.0577396	0.0218506	0.0493774	0.075806	0.0519409	0.0465702	0.0350345	0.0423588
-2.72	0.0354004	0.0515146	-0.0278311	-0.00781	-0.0129386	-0.0217276	0.00415	-0.0795889	-0.136963	-0.175292		-2.78	-0.0187988	0.0214233	0.0671387	0.0218506	0.0587769	0.0828857	0.059021	0.0536499	0.0428467	0.0494385
-2.62	0.0300297	0.0319831	-0.0332018	-0.024901	-0.0222161	-0.0270983	-0.00757	-0.0888659	-0.155029	-0.201659		-2.68	-0.0164795	0.0237427	0.0788573	0.0335693	0.0704956	0.0734863	0.0535278	0.0481567	0.0421142	0.0595703
-2.52	0.0129395	0.0349123	-0.0380858	-0.0390623	-0.0153807	-0.0241697	-0.0339355	-0.103027	-0.161865	-0.208984		-2.58	-0.0203861	0.021423	0.0765377	0.0234375	0.079895	0.073486	0.0394897	0.045837	0.0444332	0.0478512
-2.42	0.0197754	0.0280761	-0.0278322	-0.0390627	-0.0129395	-0.0192873	-0.0490723	-0.103028	-0.158936	-0.212891		-2.48	-0.0266113	0.0097	0.0671387	0.0140381	0.0704956	0.071167	0.027771	0.0341187	0.038208	0.0322266
-2.32	0.0207519	0.0310059	-0.0317383	-0.03125	-0.00903	-0.0100098	-0.045166	-0.118652	-0.156494	-0.206543		-2.38	-0.047729	0.00812	0.0593266	0.0124512	0.0704956	0.0640874	0.0300903	0.0130009	0.0366215	0.032227
-2.22	0.020752	0.0256371	-0.0473609	-0.049314	-0.0456519	-0.0217261	-0.0466309	-0.163084	-0.154053	-0.235349		-2.28	-0.0360107	0.0182495	0.0593262	0.00623	0.079895	0.0946045	0.0418091	0.0231323	0.0467529	0.041626
-2.12	-0.0129383	0.0476075	-0.0463866	-0.020996	-0.0378417	0.0158693	-0.0754395	-0.14209	-0.168213	-0.237793		-2.18	-0.0477295	0.000305	0.0476074	-0.00781	0.0454712	0.0836182	0.0285034	-0.00262	0.0264893	0.0205078
-2.02	-0.00122	0.0593269	-0.0458977	-0.0288079	-0.0427239	0.0275886	-0.0778809	-0.120116	-0.169678	-0.245605		-2.08	-0.0360107	0.012024	0.0671388	-0.0273438	0.0509644	0.0852052	0.0222778	-0.00262	0.0170899	0.0283204
-1.92	-0.00122	0.0388192	-0.0380843	-0.00244	-0.0661613	0.0344255	-0.0598145	-0.131346	-0.135498	-0.248045		-1.98	-0.0297852	0.00262	0.0671383	-0.0281982	0.0509644	0.0852051	0.0324097	0.00519	0.0194089	0.0407715
-1.82	-0.0192863	0.0202651	-0.0463853	-0.0209946	-0.0417466	0.0407729	-0.0476074	-0.141112	-0.136963	-0.275877		-1.88	-0.0422357	-0.00592	0.0687262	-0.0429688	0.0525513	0.057862	0.0215454	-0.0143426	0.00928	0.0338141
-1.72	-0.041748	0.0349146	-0.0419897	-0.0219702	-0.0427222	0.0656763	-0.0480957	-0.143064	-0.126709	-0.279294		-1.78	-0.00635	0.0198364	0.100708	-0.0187988	0.086853	0.0734863	0.0386353	0.00751	0.0194092	0.0618896
-1.62	-0.0427234	0.0686038	0.00635	0.0209967	0.0158694	0.0969244	-0.0583496	-0.108642	-0.147217	-0.242675		-1.68	0.000732	0.0292358	0.0999758	-0.0234375	0.0932007	0.086792	0.0355835	0.0161743	0.0397952	0.0650635
-1.52	-0.0192871	0.0476086	0.0253918	0.00244	-0.00415	0.0900891	0.00171	-0.0952137	-0.117432	-0.227538		-1.58	0.0202632	0.0299678	0.110107	-0.00549	0.0861206	0.120361	0.0730591	0.0364375	0.0538325	0.096313
-1.42	-0.00806	0.0388194	0.0244162	-0.0102517	-0.0388173	0.0720236	0.0158691	-0.0913064	-0.079834	-0.23242		-1.48	0.0233154	0.0276489	0.102294	-0.00159	0.0728149	0.116455	0.0949097	0.0192261	0.050658	0.11499
-1.32	-0.019286	0.0124513	0.0317384	-0.0170897	-0.062744	0.0993654	0.0158691	-0.0927733	-0.110596	-0.236816		-1.38	-0.00159	0.0058	0.0921619	-0.0094	0.0697632	0.0773914	0.0668335	-0.00263	0.0499256	0.093993
-1.22	-0.0183105	-0.0383287	0.00733	-0.0351549	-0.0974107	0.0524916	0.00659	-0.0991197	-0.108643	-0.305663		-1.28	-0.0203857	0.00812	0.0515137	-0.0445557	0.0493774	0.0640869	0.0730591	-0.00812	0.0662842	0.0697021
-1.12	-0.048095	-0.0612798	0.0322255	-0.0234385	-0.104493	0.0368642	-0.0129395	-0.104005	-0.135498	-0.319825		-1.18	-0.0281982	-0.0036	0.0655515	-0.00781	0.0603638	0.0773926	0.0730591	0.0263062	0.0561521	0.0634766
-1.02	-0.0480957	-0.0656739	-0.013672	-0.0664063	-0.10669	-0.0061	-0.0100098	-0.124024	-0.136963	-0.326172		-1.08	-0.0415021	-0.015318	0.0319843	-0.0125732	0.0282593	0.0984516	0.0636597	0.0270404	0.0412616	0.0361347
-0.919998	-0.052002	-0.0690929	0.000974	-0.0585959	-0.116944	-0.010012	-0.036377	-0.128908	-0.157959	-0.394045		-0.98	-0.0125732	0.0299683	0.0648196	0.00934	0.0548706	0.112549	0.0824585	0.0692749	0.0655521	0.0791016
-0.82	-0.0427257	-0.125733	-0.00586	-0.0834966	-0.219971	-0.0363774	-0.045166	-0.129395	-0.221436	-0.439942		-0.879997	-0.0109858	0.0370489	0.0437017	0.0335693	0.0564575	0.114136	0.074646	0.0653692	0.0514532	0.0704961
-0.719997	-0.0534668	-0.165776	-0.0185591	-0.0961958	-0.237309	-0.0397993	-0.0559082	-0.130375	-0.253174	-0.482426		-0.779999	-0.0164795	0.0338745	0.053833	0.0671387	0.0548706	0.146118	0.065979	0.103577	0.060791	0.0697021
-0.619999	-0.0559104	-0.127446	0.00121	-0.084237	-0.159672	-0.0100182	-0.0895996	-0.115487	-0.295654	-0.47828		-0.68	-0.0438232	0.0330811	0.0280789	0.102295	0.0298462	0.108643	0.0472412	0.112183	0.0537747	0.0384521
-0.519997	-0.0620117	-0.0595726	-0.0371116	-0.120364	-0.126223	-0.0280784	-0.043457	-0.108401	-0.307129	-0.618166		-0.579998	-0.0555383	0.0745276	0.0554236	0.142944	0.032959	0.134403	0.0339966	0.11298	0.0483435	0.0540808
-0.419998	-0.0925293	0.0991165	0.0598053	0.103262	-0.0737351	0.0759186	-0.0793457	-0.00367	-0.337646	-0.384531		-0.48	0.0366821	0.0987549	0.0929588	0.172668	0.0751953	0.204773	0.0598145	0.218506	0.111636	0.171326
-0.32	-0.0175827	0.669439	0.00806	-0.277339	0.0730032	-0.218501	-0.00977	-0.130366	-0.368164	-0.66894		-0.379997	0.116336	0.16437	0.145266	0.168701	0.175964	0.247683	0.0847778	0.166079	0.171755	0.166567
-0.219997	-0.041748	2.82483	0.238651	-1.73986	1.48548	-1.22717	-0.280273	-1.42883	-0.401855	-1.66198		-0.279999	0.187378	0.164368	0.190552	0.330444	0.127502	0.260986	0.131653	0.372375	0.231934	0.354858
-0.119999	-1.63006	3.02217	1.53023	-4.18242	3.09444	-2.50175	-1.51636	-2.86674	-1.35962	-0.827193		-0.18	1.42023	0.324524	1.06714	0.457031	0.697083	1.41101	1.16449	1.29425	1.71631	1.6947
-0.0199966	-5.35913	0.852295	3.332	-1.89798	4.44409	-0.6409	-2.51147	0.32077	-0.2229	8.99069		-0.0800018	4.4046	0.807373	3.44423	1.70154	2.95721	5.18365	4.7981	4.75677	6.64492	7.49164
0.0800018	-5.8894	-7.64697	3.55981	3.2478	1.83862	3.54395	0.247803	6.2478	6.21533	22.5225		0.0200043	5.89946	1.13578	4.7526	3.55231	5.37439	7.75737	7.62305	8.04692	10.7041	13.4208
0.18	-2.66919	-6.73066	0.817433	8.88823	-1.30513	7.81353	3.38696	12.9102	14.5662	32.7872		0.120003	3.27179	0.506531	2.04211	4.27808	5.73926	6.76099	7.12225	8.09113	10.646	14.597
0.279999	4.66924	-2.52084	-0.995449	4.24552	-1.00082	4.28165	4.59399	10.3129	18.6614	32.2953		0.220001	-4.20789	-0.747314	-4.01642	3.17969	3.30646	-0.0928955	2.2215	2.78021	4.23822	7.73145
0.380005	3.14258	-0.383992	-1.16475	0.275432	-0.303181	1.67729	3.34399	8.75688	16.6233	34.5032		0.32	-9.55164	-1.89813	-8.78052	-0.907043	-2.95685	-7.99054	-5.43475	-5.43542	-4.22119	-1.20526
0.480003	0.854248	0.277344	-0.945109	-0.7913	0.0893555	1.44161	2.92822	9.61495	16.9089	40.509		0.419998	-2.87122	-0.552856	-2.42246	-1.23596	-2.03735	-3.03357	-1.83398	-1.44641	0.841578	4.25879
0.580002	-0.043457	0.260986	-1.07861	-1.05225	0.266846	1.57764	3.84009	11.3643	20.0693	47.8357		0.520004	0.214819	0.336279	0.385962	-0.660156	-0.501343	-0.496789	0.367615	1.124	3.59995	7.33384
0.68	-0.228516	0.497581	-0.980934	-1.00852	0.745872	2.11745	4.56055	13.3963	23.8459	56.2515		0.620003	0.817871	0.669067	1.00934	-0.353943	-0.340454	0.176636	1.0426	2.00989	4.62567	8.85956
0.779999	-0.38694	0.511486	-0.551991	-0.611805	1.16749	2.74855	5.54639	15.7525	28.0327	65.0715		0.720001	1.06403	0.54718	1.18433	-0.4375	-0.119324	0.38446	1.33636	2.19739	5.07648	9.76349
0.880005	-0.286377	0.540551	-0.576149	-0.631813	1.48635	3.52126	6.9292	17.9807	32.9709	73.8052		0.82	1.0163	0.533875	0.980408	-0.31958	0.0548706	0.550842	1.56213	2.40125	5.63818	10.3018
0.980003	-0.237793	0.519287	-0.533429	-0.167951	1.77759	4.10646	8.03784	20.4907	37.7185	82.9387		0.919998	1.13275	0.637817	0.927262	-0.275757	0.190063	0.745361	1.76917	2.87628	6.08113	11.3284
1.08	-0.139648	0.508545	-0.355225	0.0500488	2.20654	4.70557	9.38696	22.9001	42.3958	92.0566		1.02	0.821748	0.569001	0.899934	-0.216431	0.341553	0.651582	1.58868	2.94968	6.25144	11.7619
1.18	0.134033	0.386742	-0.363746	0.11184	2.35989	5.25954	10.8103	25.2368	47.2607	101.267		1.12	0.794434	0.586243	0.956177	-0.0969238	0.265808	0.775024	1.72931	3.12708	6.68738	12.3072
1.28	-0.00657	0.253195	-0.39573	0.249289	2.55056	5.76589	11.8127	27.8355	51.9927	109.938		1.22	0.652283	0.487793	0.888245	-0.183655	0.325195	0.628967	1.74493	3.23798	6.78351	12.515
1.38	-0.135498	0.262951	-0.291249	0.468761	2.93629	6.37501	12.8433	30.0007	56.5679	119.303		1.32	0.592896	0.437012	0.793701	-0.202393	0.228271	0.668762	1.65509	3.59113	7.12256	12.9346
1.48	-0.101318	0.302979	-0.152825	0.666511	3.23462	6.97437	14.0159	32.3682	61.4238	127.933		1.42	0.493652	0.276062	0.631945	-0.161743	0.0665894	0.657837	1.61835	3.47003	7.15923	13.126
1.58	-0.00269	0.277832	-0.123291	0.833496	3.51831	7.58911	15.2683	34.7578	66.1506	136.553		1.52	0.609296	0.458112	0.649945	0.053894	0.196289	0.843793	1.75354	3.56456	7.49833	13.5721
1.68	0.0534668	0.236582	-0.0825102	0.979013	3.76295	8.18922	16.5315	37.0571	70.8567	145.261		1.62	0.553833	0.480774	0.592163	0.0773315	0.296326	0.813354	1.87701	3.63336	7.5968	13.844
1.78	0.0105073	0.281987	-0.00976	1.17041	4.07691	8.78003	17.8064	39.4861	75.4958	154.003		1.72	0.478882	0.452698	0.529663	0.0882568	0.319763	0.813354	1.94574	3.74274	7.71167	14.1213
1.88	0.0310059	0.282474	0.0869174	1.38282	4.39868	9.43287	19.1614	41.9038	80.217	162.504		1.82	0.409302	0.447205	0.471069	0.0882568	0.347839	0.828979	1.94647	3.89972	7.88428	14.4362
1.98	0.0588379	0.29126	0.145512	1.55079	4.6355	10.0369	20.1877	44.2024	84.8457	170.861		1.92	0.331177	0.365906	0.385854	0.03125	0.300964	0.831299	1.87933	3.91925	7.92882	14.4916
2.08	0.041748	0.323486	0.181641	1.71875	4.91528	10.5862	21.3167	46.4971	89.4333	179.249		2.02	0.280386	0.379202	0.356192	0.0765381	0.295471	0.850821	1.87775	3.97784	8.07018	14.6142
2.18	0.0480957	0.352786	0.226077	1.84522	5.17847	11.1555	22.4597	48.7734	94.0295	187.309		2.12	0.228027	0.371399	0.356201	0.0515137	0.351746	0.890625	1.89728	4.01532	8.146	14.7783
2.28	0.0759308	0.360111	0.271488	1.95557	5.42701	11.7019	23.5994	51.0479	98.5754	195.326		2.22	0.182739	0.345642	0.344482	0.046875	0.325989	0.903198	1.909	4.09271	8.21399	14.8932
2.38	0.0700684	0.368412	0.321293	2.0586	5.69703	12.2546	24.7058	53.293	103.012	203.339		2.32	0.141357	0.289368	0.317139	0.0179443	0.277527	0.854736	1.89886	4.0849	8.23193	15.0182
2.48	0.064209	0.385986	0.396486	2.20947	5.97632	12.8416	25.8142	55.6025	107.458	211.39		2.42	0.105347	0.243225	0.292108	0.00696	0.240784	0.815674	1.86835	4.09576	8.25768	15.1736
2.58	0.0715332	0.399658	0.446289	2.34131	6.23218	13.4001	26.9753	57.8843	111.936	219.208		2.52	0.103875	0.228448	0.277337	0.0367432	0.230652	0.800042	1.90118	4.09661	8.32494	15.2799
2.68	0.0925293	0.413332	0.501955	2.46485	6.4856	13.9744	28.115	60.1455	116.31	227.046		2.62	0.0913086	0.195618	0.250732	0.0218506	0.238464	0.821167	1.91913	4.11224	8.36316	15.333
2.78	0.10425	0.441164	0.532228	2.57813	6.73316	14.511	29.2502	62.4063	120.783	234.657		2.72	0.0756836	0.17218	0.224121	0.0343018	0.250916	0.802368	1.92462	4.13483	8.3866	15.3392
2.88	0.119873	0.435794	0.535648	2.67823	6.97535	15.0706	30.3962	64.6206	125.255	242.249		2.82	0.0749512	0.153442	0.198364	0.0273438	0.246277	0.786743	1.909	4.16534	8.41553	15.4205
2.98	0.127686	0.435791	0.58301	2.79444	7.20435	15.615	31.5066	66.8711	129.376	249.696		2.92	0.0655518	0.136292	0.189815	0.0140381	0.255676	0.78833	1.93011	4.19037	8.47961	15.4713
3.08	0.115967	0.424072	0.616699	2.91309	7.46655	16.1619	32.616	69.1016	133.661	257.068		3.02	0.082762	0.12921	0.178099	0.0218506	0.271301	0.796141	1.92072	4.22394	8.49756	15.5478
3.18	0.133057	0.445069	0.671388	3.02344	7.72388	16.718	33.7361	71.3174	137.969	264.407		3.12	0.108521	0.126892	0.176514	0.0507813	0.291626	0.814941	1.94574	4.25287	8.55615	15.6377
3.28	0.14087	0.451417	0.708008	3.14453	7.97681	17.283	34.8806	73.5493	142.215	271.585		3.22	0.0905762	0.112	0.170288	0.0351563	0.31427	0.823486	1.95428	4.27704	8.59912	15.7135
3.38	0.155029	0.446046	0.732423	3.2666	8.22778	17.823	35.9963	75.7549	146.359	278.784		3.32	0.0701904	0.129211	0.178833	0.0577393	0.336853	0.84375	1.97931	4.30048	8.64441	15.7908
3.48	0.149658	0.455322	0.77295	3.36719	8.48169	18.3845	37.1184	77.9556	150.512	285.895		3.42	0.0874023	0.135437	0.178832	0.0749512	0.353333	0.866455	1.99335	4.3349	8.67883	15.8643
3.58	0.151123	0.459229	0.794922	3.48047	8.73853	18.947	38.2478	80.147	154.646	292.909		3.52	0.0850813	0.133116	0.188231	0.078125	0.371277	0.866453	2.02228	4.35907	8.71081	15.9541
3.68	0.149658	0.455324	0.813478	3.56641	8.97534	19.4861	39.3635	82.3228	158.738	299.825		3.62	0.0765381	0.124573	0.1875	0.0820313	0.382996	0.864136	2.01996	4.39899	8.73743	16.0042
3.78	0.147219	0.457764	0.851074	3.69531	9.22534	20.033	40.4612	84.5078	162.82	306.674		3.72	0.0616455	0.101868	0.178833	0.0648193	0.372864	0.858643	2.00275	4.40753	8.74915	16.0518
3.88	0.166748	0.474854	0.892578	3.8374	9.50269	20.5955	41.5588	86.6885	166.961	313.358		3.82	0.0499268	0.088562	0.184326	0.0632324	0.355652	0.835205	2.01056	4.41376	8.78113	16.0869
3.98	0.178467	0.474854	0.933106	3.94922	9.77612	21.1267	42.6721	88.8579	171.047	319.975		3.92	0.0405273	0.088562	0.174925	0.0905762	0.360291	0.833618	2.0285	4.44501	8.78662	16.1283
4.08	0.199463	0.474854	0.972168	4.07813	10.0066	21.6477	43.762	91.0063	175.104	326.595		4.02	0.0249014	0.0761099	0.149169	0.0804443	0.343933	0.821166	2.034	4.43878	8.83191	16.1517
4.18	0.197998	0.507567	1.02832	4.21094	10.2825	22.2009	44.8518	93.186	179.109	333.166		4.12	0.0343018	0.0807495	0.145264	0.09375	0.351746	0.823486	2.02228	4.44818	8.86633	16.2096
4.28	0.221435	0.510011	1.03711	4.30078	10.5261	22.7205	45.9846	95.3267	183.146	339.68		4.22	0.0264893	0.0940552	0.160889	0.0843506	0.351746	0.827393	2.04572	4.45831	8.88818	16.2314
4.38	0.221436	0.525634	1.07373	4.41797	10.7971	23.2791	47.0837	97.4688	187.076	346.047		4.32	0.00696	0.0768433	0.14917	0.0843506	0.343933	0.827393	2.03558	4.46063	8.91943	16.2822
4.48	0.240967	0.525635	1.10108	4.52588	11.0715	23.7971	48.2019	99.5688	191.022	352.415		4.42	0.00696	0.0823364	0.137451	0.0866699	0.351746	0.815674	2.04962	4.47784	8.93896	16.3096
4.58	0.229248	0.546631	1.14404	4.67725	11.344	24.3469	49.2908	101.686	194.833	358.574		4.52	0.0124506	0.0917353	0.154663	0.101563	0.349426	0.831298	2.05902	4.49506	8.97571	16.358
4.68	0.250244	0.556885	1.17676	4.81787	11.6042	24.8884	50.4119	103.807	198.673	364.739		4.62	0.00537	0.0862427	0.147583	0.106201	0.343933	0.831299	2.05975	4.51923	9.00769	16.39
4.78	0.260498	0.560792	1.22607	4.93359	11.8582	25.425	51.5159	105.902	202.533	370.891		4.72	0.0124512	0.0995483	0.142944	0.109375	0.343933	0.839111	2.07465	4.5224	9.0343	16.4385
4.88	0.264404	0.580322	1.24805	5.05469	12.1252	25.9705	52.5862	107.993	206.337	377.071		4.82	0.00537	0.0846558	0.137451	0.106201	0.336121	0.829712	2.07147	4.52704	9.03894	16.4838
4.98	0.272217	0.580322	1.27832	5.16016	12.3684	26.49	53.6877	110.077	210.158	382.978		4.92	0.0147705	0.0940552	0.13745	0.115601	0.359558	0.839111	2.09882	4.56769	9.078	16.5439
5.08	0.262939	0.594482	1.32373	5.29297	12.6238	27.0408	54.7463	112.138	213.965	388.868		5.02	0.00464	0.0901483	0.125732	0.115601	0.361877	0.835204	2.09418	4.5755	9.0874	16.5885
5.18	0.268311	0.595947	1.3667	5.39307	12.8855	27.5706	55.8362	114.237	217.722	394.736		5.12	0.0147705	0.0846558	0.125732	0.115601	0.363464	0.839111	2.1004	4.58722	9.11084	16.6025
5.28	0.280029	0.595948	1.38477	5.49609	13.1331	28.1072	56.8972	116.295	221.415	400.586		5.22	0.00305	0.0823364	0.125732	0.103882	0.351746	0.835205	2.1004	4.58954	9.13037	16.6611
5.38	0.280029	0.615479	1.41357	5.61719	13.3972	28.6462	57.9534	118.348	225.104	406.399		5.32	0.00537	0.0839233	0.128052	0.103882	0.349426	0.846924	2.10822	4.60675	9.1499	16.7002
5.48	0.287842	0.624756	1.44629	5.72656	13.655	29.1853	59.0237	120.417	228.742	412.017		5.42	0.022583	0.0901489	0.137451	0.115601	0.342346	0.846924	2.11993	4.63019	9.18115	16.7393
5.58	0.308838	0.635986	1.47314	5.84375	13.8958	29.7073	60.094	122.474	232.386	417.593		5.52	0.0147696	0.0940543	0.127318	0.115601	0.351746	0.850829	2.13165	4.63019	9.19836	16.7822
5.68	0.30835	0.646728	1.51123	5.96875	14.1458	30.2283	61.1511	124.509	236.052	423.154		5.62	0.0147705	0.0823364	0.120239	0.103882	0.340027	0.846924	2.12225	4.63177	9.1991	16.79
5.78	0.307373	0.662353	1.56201	6.05859	14.4011	30.7542	62.2112	126.534	239.615	428.704		5.72	0.00305	0.0784302	0.123413	0.0921631	0.328308	0.835205	2.11993	4.63409	9.21399	16.8174
5.88	0.326904	0.66626	1.58398	6.16016	14.655	31.2751	63.2815	128.559	243.211	434.261		5.82	-0.00476	0.0706177	0.108521	0.0859375	0.320496	0.839111	2.12384	4.638	9.22803	16.8604
5.98	0.319092	0.674072	1.62598	6.28906	14.9128	31.8	64.3323	130.567	246.713	439.714		5.92	-0.00476	0.0706177	0.129639	0.0921631	0.320496	0.839111	2.13165	4.65753	9.25928	16.9111
6.08	0.338623	0.695068	1.67285	6.41943	15.1721	32.3586	65.3909	132.605	250.216	445.143		6.02	-0.00159	0.0745234	0.131225	0.105469	0.322083	0.84851	2.13324	4.67084	9.2804	16.9323
6.18	0.355713	0.705322	1.70508	6.53125	15.4167	32.8884	66.4626	134.609	253.761	450.428		6.12	0.00696	0.0784302	0.133545	0.0999756	0.316589	0.843018	2.13947	4.67316	9.29443	16.9658
6.28	0.369873	0.717041	1.7417	6.65234	15.6746	33.4197	67.512	136.579	257.273	455.649		6.22	-0.000854	0.0722046	0.125732	0.0921631	0.320496	0.835205	2.13165	4.67706	9.31787	16.9971
6.38	0.363525	0.717042	1.7666	6.75	15.9246	33.9065	68.5627	138.539	260.715	460.823		6.32	0.0131836	0.0924683	0.128052	0.102295	0.322815	0.849243	2.14178	4.70123	9.328	17.0424
6.48	0.362061	0.718506	1.8042	6.87109	16.1746	34.4353	69.6135	140.521	264.156	466.016		6.42	0.0108643	0.0901489	0.137451	0.0999756	0.320496	0.846924	2.15118	4.72784	9.35693	17.0674
6.58	0.360596	0.72876	1.84326	7	16.4324	34.9485	70.6526	142.487	267.613	471.183		6.52	0.0108643	0.0901489	0.137451	0.0999756	0.320496	0.854736	2.159	4.72784	9.36865	17.1104
6.68	0.369873	0.736572	1.87305	7.09766	16.6746	35.49	71.7034	144.456	270.983	476.274		6.62	0.0209961	0.0979614	0.135132	0.0999756	0.320496	0.866455	2.17072	4.74738	9.39368	17.1322
6.78	0.377686	0.756104	1.92139	7.21875	16.9377	36.0173	72.7424	146.407	274.314	481.305		6.72	0.00854	0.0917358	0.127319	0.09375	0.31427	0.860229	2.16449	4.74115	9.38977	17.1744
6.88	0.389404	0.767822	1.94092	7.33984	17.1863	36.5564	73.7839	148.359	277.623	486.368		6.82	0.00305	0.0862427	0.121826	0.0999756	0.316589	0.854736	2.17072	4.75519	9.40222	17.2002
6.98	0.389404	0.77417	1.9917	7.46582	17.4504	37.0769	74.8206	150.294	280.923	491.38		6.92	0.0108643	0.088562	0.121826	0.0999756	0.316589	0.871948	2.17072	4.76691	9.41553	17.2197
7.08	0.415283	0.783447	2.02148	7.56641	17.6941	37.5955	75.8713	152.216	284.26	496.243		7.02	0.00537	0.0901488	0.126465	0.0944824	0.311096	0.857056	2.17303	4.76923	9.42957	17.2393
7.18	0.416748	0.804443	2.07129	7.69678	17.9534	38.1321	76.9104	154.126	287.553	501.171		7.12	0.00305	0.0901489	0.11792	0.0944824	0.320496	0.854736	2.17072	4.78644	9.44678	17.2588
7.28	0.428466	0.818603	2.12061	7.80859	18.1965	38.6775	77.9705	156.038	290.81	505.989		7.22	0.00537	0.0924683	0.120239	0.11792	0.320496	0.868774	2.18475	4.80048	9.48035	17.2908
7.38	0.436279	0.838134	2.16894	7.92969	18.4558	39.2102	78.9924	157.958	294.095	510.808		7.32	0.0163574	0.105774	0.131226	0.128906	0.322083	0.887573	2.19574	4.81696	9.50854	17.3268
7.48	0.447998	0.849854	2.18555	8.05859	18.7136	39.7517	80.0339	159.852	297.324	515.649		7.42	0.022583	0.121399	0.137451	0.132813	0.328308	0.893799	2.20978	4.81378	9.5249	17.3604
7.58	0.459717	0.857666	2.22217	8.16797	18.9573	40.2712	81.0447	161.729	300.455	520.36		7.52	0.036621	0.123718	0.13977	0.125732	0.329041	0.896118	2.20978	4.82782	9.53894	17.3939
7.68	0.467529	0.857666	2.27295	8.28906	19.198	40.801	82.0745	163.599	303.601	525.09		7.62	0.0343018	0.121399	0.135132	0.131226	0.320496	0.905518	2.19806	4.83954	9.55457	17.4229
7.78	0.467529	0.869385	2.29492	8.41162	19.4558	41.3064	83.0862	165.479	306.785	529.687		7.72	0.0335693	0.130798	0.135132	0.132813	0.333801	0.907104	2.19965	4.85834	9.55774	17.4518
7.88	0.479248	0.877197	2.33691	8.51953	19.6887	41.8284	84.1042	167.329	309.918	534.309		7.82	0.022583	0.126892	0.133545	0.129639	0.332214	0.91333	2.20819	4.85675	9.56787	17.4697
7.98	0.480713	0.888916	2.37451	8.65234	19.9167	42.3455	85.1213	169.191	313.023	538.848		7.92	0.0249023	0.122131	0.147584	0.125732	0.334534	0.915649	2.20428	4.87079	9.58972	17.4916
8.08	0.490967	0.896729	2.41602	8.76172	20.1667	42.8767	86.1213	171.028	316.096	543.438		8.02	0.0343009	0.140929	0.155395	0.135132	0.343933	0.936767	2.2215	4.88568	9.61865	17.5322
8.18	0.481689	0.90454	2.4541	8.89844	20.4246	43.386	87.1213	172.893	319.172	547.983		8.12	0.022583	0.129211	0.137451	0.123413	0.332214	0.925049	2.20978	4.87628	9.61633	17.5377
8.28	0.494872	0.906982	2.50342	9	20.6824	43.8962	88.1423	174.727	322.282	552.485		8.22	0.0319824	0.130798	0.136719	0.125	0.331482	0.925049	2.22308	4.87787	9.62805	17.5612
8.38	0.506592	0.91626	2.52539	9.13135	20.9324	44.387	89.1409	176.567	325.323	556.926		8.32	0.038208	0.137024	0.133545	0.131226	0.328308	0.925049	2.22931	4.90363	9.64209	17.5869
8.48	0.500244	0.942627	2.56494	9.24756	21.1917	44.9133	90.1526	178.414	328.384	561.326		8.42	0.0327148	0.131531	0.128052	0.125732	0.330627	0.927368	2.22382	4.89813	9.65845	17.6127
8.58	0.519775	0.94751	2.60498	9.36719	21.4363	45.4211	91.1814	180.23	331.402	565.714		8.52	0.0421144	0.14093	0.137451	0.135132	0.332214	0.936768	2.24103	4.91925	9.66943	17.6416
8.68	0.530029	0.959229	2.63477	9.48047	21.6941	45.9392	92.1746	182.049	334.453	570.106		8.62	0.0428467	0.14325	0.138184	0.135132	0.332947	0.950806	2.25507	4.92938	9.68896	17.6635
8.78	0.520752	0.957764	2.69482	9.56396	21.9182	46.4495	93.1721	183.849	337.367	574.426		8.72	0.0476074	0.144104	0.154663	0.136719	0.34552	0.961792	2.26605	4.94037	9.70227	17.694
8.88	0.518311	0.961669	2.73389	9.67822	22.1731	46.9729	94.1643	185.627	340.281	578.728		8.82	0.053833	0.14093	0.158569	0.142944	0.349426	0.968018	2.27228	4.95831	9.71631	17.7181
8.98	0.536377	0.986572	2.77539	9.81885	22.4363	47.5056	95.1614	187.419	343.212	583.055		8.92	0.0444336	0.131531	0.139771	0.131958	0.330627	0.958618	2.2746	4.95673	9.71704	17.722
9.08	0.557373	0.986572	2.8042	9.93115	22.6863	48.0173	96.1409	189.206	346.122	587.254		9.02	0.0515138	0.14093	0.14917	0.135132	0.340027	0.965698	2.284	4.97626	9.72803	17.751
9.18	0.557373	0.988037	2.83398	10.0313	22.927	48.5173	97.1345	190.987	349.002	591.404		9.12	0.0437012	0.14093	0.158569	0.136719	0.341614	0.969604	2.2934	4.97162	9.74133	17.776
9.28	0.569092	1.00464	2.87598	10.1289	23.1667	49.011	98.1135	192.747	351.84	595.586		9.22	0.0421143	0.133118	0.154663	0.135132	0.351746	0.968018	2.29181	4.97784	9.75146	17.7799
9.38	0.576904	0.999756	2.93311	10.2407	23.3972	49.5291	99.094	194.506	354.673	599.714		9.32	0.0421143	0.133118	0.145264	0.127319	0.351746	0.968018	2.29181	4.97784	9.75696	17.79
9.48	0.582275	1.01929	2.97217	10.3491	23.6448	50.0291	100.065	196.267	357.533	603.838		9.42	0.0327148	0.123718	0.135865	0.125732	0.330627	0.966431	2.28009	4.97784	9.75769	17.8002
9.58	0.590088	1.04126	3.02051	10.4922	23.9089	50.5486	101.021	198.01	360.392	607.956		9.52	0.0437016	0.134705	0.145264	0.128906	0.341614	0.977417	2.2934	4.97943	9.76868	17.8229
9.68	0.604248	1.05298	3.03857	10.6133	24.1409	51.054	101.998	199.76	363.208	612		9.62	0.0483398	0.14093	0.145264	0.132813	0.346252	0.983643	2.29962	4.99347	9.78662	17.8486
9.78	0.602783	1.06079	3.07764	10.7539	24.3894	51.5525	102.965	201.481	365.987	616.079		9.72	0.0421143	0.14093	0.145264	0.123413	0.340027	0.983643	2.30585	5.00519	9.79211	17.8658
9.88	0.612061	1.05933	3.12695	10.8696	24.6589	52.051	103.928	203.219	368.771	620.107		9.82	0.0366211	0.14325	0.147583	0.125732	0.354065	0.983643	2.30194	5.00519	9.79675	17.8783
9.98	0.619873	1.0686	3.15723	10.9883	24.8879	52.5486	104.903	204.948	371.565	624.075		9.92	0.038208	0.133118	0.146851	0.127319	0.355652	0.97583	2.30353	5.01141	9.80847	17.8978
10.08	0.619873	1.08276	3.20117	11.1094	25.1418	53.0432	105.865	206.696	374.347	627.991		10.02	0.0397954	0.134705	0.139039	0.128906	0.357239	0.977417	2.31683	5.02789	9.81165	17.9049
10.18	0.637939	1.09595	3.24414	11.207	25.3933	53.5276	106.85	208.376	377.08	631.934		10.12	0.0460205	0.14093	0.145264	0.133545	0.363464	0.983643	2.32306	5.02472	9.8374	17.9307
10.28	0.640869	1.10767	3.3042	11.3398	25.6355	54.0564	107.803	210.088	379.752	635.852		10.22	0.0460205	0.135437	0.157715	0.11792	0.363464	0.984375	2.32538	5.03876	9.83972	17.9525
10.38	0.651123	1.11548	3.3457	11.4517	25.8684	54.5564	108.781	211.801	382.447	639.758		10.32	0.0343018	0.133118	0.14917	0.115601	0.351746	0.977417	2.33087	5.03644	9.84912	17.9674
10.48	0.653564	1.1272	3.36426	11.5703	26.116	55.05	109.736	213.489	385.104	643.579		10.42	0.0343018	0.133118	0.14917	0.113281	0.351746	0.983643	2.32855	5.04266	9.85693	17.9775
10.58	0.651123	1.13257	3.41357	11.6733	26.3596	55.5681	110.675	215.186	387.767	647.366		10.52	0.0366219	0.135438	0.15149	0.106201	0.354065	0.985963	2.33319	5.05048	9.87097	17.9916
10.68	0.658936	1.13892	3.45264	11.7876	26.6082	56.0603	111.653	216.859	390.414	651.205		10.62	0.0476074	0.146423	0.170288	0.117188	0.365051	0.989136	2.34418	5.06146	9.88977	18.0221
10.78	0.658936	1.14819	3.48389	11.9077	26.8752	56.5486	112.602	218.508	393.076	654.979		10.72	0.053833	0.14093	0.166382	0.123413	0.371277	0.995361	2.3504	5.0755	9.9054	18.0479
10.88	0.679932	1.15308	3.52832	11.9937	27.1199	57.0681	113.563	220.173	395.732	658.737		10.82	0.0515137	0.14093	0.156982	0.123413	0.371277	1.00317	2.3504	5.0849	9.896	18.0596
10.98	0.682373	1.15845	3.56592	12.1133	27.3606	57.5735	114.492	221.811	398.368	662.45		10.92	0.0444336	0.14325	0.159302	0.125732	0.373596	0.997681	2.36444	5.07782	9.91626	18.0814
11.08	0.690186	1.16626	3.5957	12.2305	27.6096	58.0876	115.435	223.499	400.928	666.196		11.02	0.053833	0.152649	0.168701	0.137451	0.382996	1.01331	2.37225	5.08722	9.93115	18.1088
11.18	0.709717	1.17798	3.63232	12.3516	27.8582	58.5901	116.383	225.138	403.463	669.907		11.12	0.053833	0.142517	0.168701	0.144531	0.382996	0.999268	2.36603	5.08722	9.93896	18.1143
11.28	0.709717	1.18433	3.67139	12.4556	28.1028	59.094	117.303	226.745	406.005	673.572		11.22	0.0421143	0.134705	0.168701	0.136719	0.384583	1.00867	2.37311	5.09662	9.94055	18.1237
11.38	0.718506	1.1936	3.69336	12.5664	28.345	59.5837	118.257	228.385	408.552	677.153		11.32	0.0421143	0.14093	0.168701	0.131226	0.397034	1.01489	2.36993	5.11298	9.9585	18.1494
11.48	0.725342	1.20532	3.7417	12.668	28.5925	60.0891	119.181	229.995	411.083	680.764		11.42	0.0421143	0.129211	0.166382	0.131226	0.390808	1.01489	2.36761	5.10675	9.96399	18.1588
11.58	0.725342	1.20532	3.77441	12.7891	28.823	60.5876	120.102	231.606	413.592	684.372		11.52	0.0444334	0.131531	0.159302	0.133545	0.394714	1.01721	2.36053	5.10907	9.96863	18.1713
11.68	0.725342	1.22241	3.81201	12.8984	29.0823	61.0774	121.043	233.236	416.09	687.972		11.62	0.0421143	0.129211	0.156982	0.131226	0.389221	1.01489	2.36835	5.11615	9.97412	18.1885
11.78	0.746337	1.2273	3.8418	12.979	29.3176	61.5496	122.002	234.849	418.604	691.494		11.72	0.0421143	0.129211	0.156982	0.131226	0.382996	1.01489	2.36212	5.10675	9.98584	18.208
11.88	0.740967	1.24585	3.88232	13.0952	29.5823	62.0657	122.915	236.436	421.067	695.023		11.82	0.0413818	0.130798	0.15625	0.132813	0.392395	1.01648	2.36371	5.11615	9.98743	18.2213
11.98	0.746338	1.24829	3.90186	13.207	29.8152	62.5486	123.831	238.045	423.57	698.585		11.92	0.0499268	0.14093	0.164795	0.150757	0.410339	1.03442	2.38715	5.13409	10.0233	18.2588
12.08	0.760498	1.26782	3.92676	13.3203	30.0588	63.0422	124.785	239.641	426.011	702.106		12.02	0.0444343	0.14325	0.165528	0.153076	0.402527	1.03674	2.38007	5.13483	10.0194	18.2791
12.18	0.772217	1.29663	3.95654	13.4209	30.3167	63.5305	125.718	241.238	428.474	705.568		12.12	0.053833	0.152649	0.168701	0.160156	0.410339	1.04614	2.38788	5.1474	10.0483	18.2939
12.28	0.787841	1.29907	3.99561	13.5352	30.5496	64.0212	126.635	242.813	430.926	709.038		12.22	0.0405273	0.129211	0.156982	0.139038	0.390808	1.0321	2.36993	5.12628	10.0366	18.3018
12.38	0.793213	1.31079	4.02051	13.6523	30.7903	64.512	127.547	244.389	433.337	712.469		12.32	0.0358887	0.129211	0.154663	0.139038	0.390808	1.02271	2.36993	5.13409	10.046	18.3073
12.48	0.803467	1.31714	4.06445	13.772	31.0559	65.0081	128.465	245.946	435.737	715.836		12.42	0.0288086	0.129211	0.145264	0.139038	0.396301	1.02271	2.36993	5.13409	10.0444	18.3096
12.58	0.809814	1.32886	4.0957	13.8813	31.3074	65.4885	129.364	247.489	438.156	719.219		12.52	0.0241706	0.130799	0.146851	0.139038	0.380676	1.02429	2.38324	5.1474	10.0577	18.3307
12.68	0.811279	1.32642	4.12451	13.9805	31.5574	65.9666	130.285	249.039	440.537	722.585		12.62	0.0327148	0.127625	0.155396	0.141357	0.397034	1.03125	2.38947	5.15363	10.0764	18.3588
12.78	0.819092	1.34595	4.15186	14.0718	31.7878	66.4602	131.186	250.577	442.896	725.905		12.72	0.0303955	0.137024	0.163208	0.150757	0.406433	1.03442	2.39728	5.15363	10.089	18.3877
12.88	0.809814	1.34595	4.18848	14.1836	31.9973	66.9509	132.074	252.12	445.237	729.244		12.82	0.0303955	0.135437	0.156982	0.148438	0.406433	1.03442	2.39728	5.16144	10.0936	18.3994
12.98	0.819092	1.3606	4.22363	14.3022	32.2283	67.4485	132.973	253.659	447.594	732.549		12.92	0.0303955	0.129211	0.156982	0.139038	0.404846	1.03442	2.409	5.16144	10.0991	18.4056
13.08	0.828369	1.36938	4.25732	14.4336	32.4856	67.9104	133.864	255.178	449.933	735.878		13.02	0.0303955	0.121399	0.156982	0.137451	0.398621	1.03442	2.40741	5.17157	10.1069	18.4189
13.18	0.836182	1.36939	4.27539	14.5337	32.6877	68.3704	134.742	256.691	452.267	739.158		13.12	0.0303955	0.121399	0.154663	0.131226	0.398621	1.03442	2.40118	5.16534	10.1163	18.4424
13.28	0.822999	1.37573	4.3042	14.6563	32.9348	68.8674	135.621	258.207	454.554	742.425		13.22	0.0249023	0.115906	0.139771	0.125732	0.393127	1.02661	2.4035	5.15985	10.1014	18.4447
13.38	0.837158	1.38501	4.32373	14.772	33.1746	69.3455	136.531	259.713	456.86	745.644		13.32	0.0343018	0.122986	0.14917	0.132813	0.402527	1.02661	2.41058	5.18097	10.1163	18.4713
13.48	0.838623	1.39673	4.35352	14.8672	33.405	69.8088	137.422	261.219	459.16	748.875		13.42	0.0343018	0.113586	0.14917	0.125732	0.400208	1.02661	2.40118	5.18097	10.1187	18.4736
13.58	0.829346	1.40601	4.38379	14.978	33.6277	70.2961	138.313	262.719	461.443	752.055		13.52	0.0358891	0.115174	0.14917	0.136719	0.392395	1.0282	2.41449	5.18805	10.1281	18.4948
13.68	0.849365	1.41089	4.4082	15.0923	33.866	70.7727	139.196	264.212	463.736	755.236		13.62	0.0343018	0.10968	0.156982	0.140625	0.398621	1.02661	2.42072	5.18488	10.146	18.5205
13.78	0.852783	1.40845	4.42529	15.2109	34.0901	71.2542	140.074	265.709	465.987	758.43		13.72	0.0319824	0.10968	0.14917	0.123413	0.40094	1.02661	2.41913	5.19501	10.1577	18.5377
13.88	0.850342	1.42798	4.44629	15.332	34.3308	71.7283	140.965	267.184	468.254	761.608		13.82	0.0131836	0.0924683	0.137451	0.114014	0.40094	1.01563	2.41522	5.17938	10.1561	18.5306
13.98	0.862061	1.42798	4.47607	15.4351	34.5691	72.2009	141.838	268.642	470.497	764.776		13.92	0.022583	0.101868	0.137451	0.121826	0.410339	1.0188	2.4223	5.18878	10.1639	18.5479
14.08	0.862061	1.44604	4.5332	15.5688	34.8059	72.6682	142.715	270.114	472.726	767.903		14.02	0.0225831	0.101868	0.137451	0.115601	0.410339	1.0188	2.4129	5.19427	10.1694	18.5674
14.18	0.876221	1.44897	4.56445	15.6797	35.0481	73.1292	143.603	271.588	474.934	771.034		14.12	0.0241699	0.101868	0.139038	0.117188	0.409607	1.02039	2.41449	5.18646	10.1788	18.5791
14.28	0.877685	1.44751	4.5752	15.7695	35.2722	73.6033	144.473	273.036	477.152	774.153		14.22	0.0209961	0.0940552	0.143677	0.115601	0.398621	1.0188	2.4184	5.18329	10.189	18.5908
14.38	0.871338	1.45679	4.61426	15.8687	35.5237	74.0671	145.332	274.498	479.345	777.273		14.32	0.0147705	0.0940552	0.137451	0.113281	0.398621	1.0188	2.409	5.17706	10.189	18.6025
14.48	0.87915	1.47876	4.65576	15.9805	35.7761	74.5486	146.202	275.971	481.544	780.329		14.42	0.0147705	0.0846558	0.139771	0.106201	0.399353	1.0188	2.40973	5.1911	10.1991	18.6127
14.58	0.901123	1.49048	4.68555	16.1016	36.0315	75.0408	147.086	277.399	483.729	783.327		14.52	0.0147705	0.0940552	0.146851	0.115601	0.402527	1.0188	2.4129	5.19818	10.2202	18.6338
14.68	0.903564	1.49048	4.72607	16.2212	36.2683	75.512	147.928	278.832	485.914	786.329		14.62	0.0147705	0.0940552	0.137451	0.115601	0.402527	1.0188	2.4129	5.18878	10.2179	18.6533
14.78	0.901123	1.49829	4.75342	16.332	36.4895	75.9666	148.785	280.272	488.057	789.366		14.72	0.00464	0.0839233	0.127319	0.113281	0.392395	1.00708	2.41449	5.18488	10.1984	18.6487
14.88	0.901123	1.51001	4.77832	16.4297	36.7371	76.447	149.653	281.692	490.215	792.348		14.82	0.0108643	0.0901489	0.133545	0.11792	0.398621	1.00708	2.4184	5.18488	10.2108	18.6689
14.98	0.901123	1.52173	4.81592	16.5444	36.9871	76.9133	150.507	283.12	492.337	795.338		14.92	0.0131836	0.0924683	0.135865	0.114014	0.40094	0.997681	2.41132	5.19659	10.2186	18.6791
15.08	0.912842	1.53589	4.86377	16.6587	37.2292	77.3987	151.364	284.549	494.476	798.275		15.02	0.0225832	0.101868	0.145264	0.123413	0.40802	1.00476	2.41913	5.19659	10.2397	18.7002
15.18	0.920654	1.53735	4.89404	16.7422	37.4792	77.8792	152.223	285.967	496.614	801.236		15.12	0.0249023	0.101868	0.147583	0.125732	0.40094	1.0094	2.41522	5.19891	10.2499	18.7103
15.28	0.911377	1.54907	4.91211	16.8516	37.7083	78.365	153.063	287.368	498.722	804.206		15.22	0.0343018	0.104187	0.154663	0.135132	0.410339	1.00708	2.43243	5.21613	10.2687	18.7393
15.38	0.937744	1.55688	4.95264	16.9595	37.9558	78.8572	153.925	288.776	500.825	807.137		15.32	0.0358887	0.115173	0.146851	0.136719	0.411926	1.00867	2.43402	5.22711	10.2687	18.7526
15.48	0.930908	1.54761	4.9917	17.0781	38.2058	79.3196	154.77	290.18	502.933	810.034		15.42	0.0421143	0.121399	0.164795	0.140625	0.418152	1.01489	2.44025	5.22394	10.2749	18.765
15.58	0.940186	1.55688	5.03613	17.1992	38.427	79.7986	155.603	291.569	505.023	812.955		15.52	0.032715	0.123718	0.167114	0.145264	0.420471	1.01489	2.44257	5.22626	10.2889	18.7845
15.68	0.940186	1.57397	5.08301	17.3179	38.6838	80.2673	156.473	292.967	507.096	815.864		15.62	0.0327148	0.125305	0.168701	0.146851	0.420471	1.00708	2.44415	5.23956	10.2968	18.7939
15.78	0.940185	1.58813	5.12451	17.3906	38.9104	80.7283	157.353	294.37	509.161	818.727		15.72	0.038208	0.125305	0.168701	0.146851	0.414246	1.01721	2.45355	5.23798	10.3022	18.8057
15.88	0.947998	1.59985	5.16602	17.5	39.1667	81.2087	158.206	295.751	511.228	821.636		15.82	0.0397949	0.126892	0.176514	0.148438	0.427551	1.01257	2.44574	5.23334	10.3015	18.8151
15.98	0.959717	1.60767	5.19629	17.6226	39.3972	81.6633	159.043	297.127	513.268	824.498		15.92	0.0437012	0.130798	0.176513	0.152344	0.435364	1.02661	2.45197	5.23956	10.3101	18.833
16.08	0.959717	1.61304	5.22607	17.7227	39.6301	82.1423	159.895	298.5	515.312	827.297		16.02	0.0249031	0.112	0.167115	0.133545	0.430603	1.01721	2.44257	5.23566	10.3085	18.8431
16.18	0.965088	1.61938	5.26514	17.832	39.8855	82.6018	160.735	299.87	517.334	830.104		16.12	0.0343018	0.121399	0.176514	0.142944	0.433777	1.02661	2.45038	5.23566	10.3156	18.8619
16.28	0.971436	1.61938	5.28711	17.9531	40.1096	83.0603	161.576	301.231	519.345	832.908		16.22	0.0358887	0.122986	0.175781	0.142944	0.433044	1.02588	2.44574	5.23724	10.3195	18.8619
16.38	0.971436	1.62183	5.32373	18.0742	40.3386	83.5095	162.397	302.596	521.375	835.706		16.32	0.0280762	0.117493	0.160889	0.131226	0.418152	1.01099	2.44806	5.23175	10.3202	18.8682
16.48	0.983154	1.63892	5.34326	18.1743	40.5598	83.9612	163.235	303.953	523.375	838.497		16.42	0.0209961	0.117493	0.163208	0.133545	0.420471	1.02502	2.44806	5.2442	10.3163	18.8783
16.58	0.990967	1.63892	5.37598	18.2813	40.7878	84.4211	164.063	305.311	525.377	841.245		16.52	0.0225831	0.10968	0.163208	0.135132	0.422058	1.02502	2.45197	5.23956	10.3296	18.8916
16.68	0.981689	1.64673	5.39648	18.4023	41.0261	84.8806	164.903	306.642	527.363	843.967		16.62	0.022583	0.111267	0.158569	0.136719	0.423645	1.02039	2.45355	5.24896	10.3312	18.8994
16.78	0.990967	1.66772	5.4541	18.5288	41.2581	85.3416	165.723	307.988	529.345	846.715		16.72	0.022583	0.115906	0.164795	0.140625	0.427551	1.03442	2.45978	5.25519	10.3569	18.9189
16.88	0.993896	1.67017	5.47608	18.6538	41.4988	85.7869	166.566	309.301	531.316	849.416		16.82	0.022583	0.10968	0.162476	0.131226	0.418152	1.03442	2.45819	5.25519	10.3546	18.9283
16.98	0.983154	1.69604	5.52685	18.7915	41.7371	86.2595	167.367	310.638	533.254	852.146		16.92	0.0131836	0.100281	0.143677	0.121826	0.416565	1.02271	2.44025	5.24347	10.3436	18.9213
17.08	1.00903	1.70288	5.55811	18.8813	41.9871	86.7205	168.214	311.97	535.246	854.865		17.02	0.0225824	0.10968	0.151489	0.129639	0.424377	1.0227	2.44806	5.24347	10.3647	18.9385
17.18	1.01294	1.70923	5.60498	19	42.2292	87.1697	169.007	313.288	537.183	857.565		17.12	0.0124512	0.101868	0.137451	0.127319	0.410339	1.01489	2.44025	5.24738	10.3671	18.9424
17.28	1.0105	1.69751	5.62695	19.1172	42.4465	87.5979	169.824	314.587	539.127	860.225		17.22	0.00769	0.104187	0.14917	0.129639	0.412659	1.01721	2.44257	5.24969	10.3632	18.9642
17.38	1.00659	1.70923	5.6543	19.2305	42.6746	88.0564	170.624	315.885	541.051	862.913		17.32	0.0241699	0.113586	0.14917	0.139038	0.422058	1.02661	2.46368	5.25909	10.3781	18.9814
17.48	1.01196	1.72632	5.70019	19.3398	42.908	88.5344	171.449	317.197	542.972	865.564		17.42	0.00305	0.103455	0.139039	0.128906	0.411926	1.01489	2.45355	5.25677	10.3585	18.983
17.58	1.0105	1.7312	5.73535	19.4492	43.1277	88.9719	172.26	318.51	544.885	868.215		17.52	0.00305	0.10968	0.145263	0.132813	0.415833	1.02429	2.45978	5.26141	10.3765	18.9955
17.68	1.02222	1.73657	5.76514	19.564	43.3699	89.4392	173.076	319.798	546.785	870.86		17.62	0.00305	0.0995483	0.137451	0.115601	0.408752	1.00708	2.45197	5.25909	10.3749	18.9932
17.78	1.03003	1.74829	5.8042	19.6797	43.5989	89.8909	173.895	321.096	548.678	873.456		17.72	-0.00635	0.0807495	0.128052	0.106201	0.393127	0.997681	2.45428	5.24969	10.371	18.9932
17.88	1.02075	1.76001	5.81445	19.793	43.8464	90.3494	174.675	322.371	550.554	876.088		17.82	0.000732	0.0901489	0.135864	0.115601	0.402527	1.00549	2.46368	5.25677	10.3804	19.001
17.98	1.03003	1.76782	5.85498	19.9023	44.0769	90.8103	175.461	323.661	552.445	878.647		17.92	-0.0148926	0.0839233	0.131226	0.107788	0.396301	0.993042	2.46527	5.24896	10.3796	19.0143
18.08	1.03149	1.77661	5.89404	19.9971	44.3162	91.2595	176.287	324.942	554.326	881.189		18.02	-0.00867	0.0901491	0.135132	0.107788	0.402527	0.996948	2.4715	5.26691	10.3765	19.0205
18.18	1.0481	1.7771	5.92676	20.1108	44.5471	91.7024	177.093	326.201	556.172	883.729		18.12	-0.00793	0.0908813	0.128052	0.110107	0.402527	0.989868	2.4715	5.26923	10.3889	19.0322
18.28	1.03394	1.78735	5.96289	20.2109	44.7644	92.1589	177.896	327.485	558.036	886.293		18.22	-0.00476	0.0823364	0.125732	0.107788	0.390808	0.995361	2.45978	5.26691	10.3804	19.0283
18.38	1.04419	1.80688	5.98242	20.3203	44.9949	92.5955	178.693	328.747	559.891	888.843		18.32	-0.00708	0.0823364	0.125732	0.113281	0.390808	0.993042	2.45978	5.26532	10.3882	19.04
18.48	1.05737	1.79907	6.02295	20.4336	45.22	93.0393	179.5	330.006	561.73	891.385		18.42	-0.0266113	0.0722046	0.115601	0.09375	0.392395	0.973511	2.46136	5.26068	10.3898	19.0283
18.58	1.05737	1.8186	6.05566	20.5508	45.4558	93.4783	180.275	331.268	563.568	893.905		18.52	-0.0203862	0.0761104	0.131225	0.0999756	0.398621	0.991455	2.466	5.2724	10.396	19.04
18.68	1.05103	1.83813	6.10498	20.6602	45.7058	93.9211	181.065	332.512	565.394	896.436		18.62	-0.0258789	0.0612183	0.114746	0.0944824	0.379822	0.984375	2.45428	5.25751	10.4077	19.0541
18.78	1.06128	1.83813	6.12695	20.7524	45.9363	94.3494	181.844	333.768	567.205	898.948		18.72	-0.0180664	0.0706177	0.11792	0.102295	0.394714	0.987549	2.46368	5.26459	10.4077	19.0713
18.88	1.073	1.83814	6.14404	20.8477	46.1487	94.7869	182.633	335.009	569.036	901.464		18.82	-0.0227051	0.0722046	0.119507	0.0976563	0.393982	0.989136	2.47076	5.26849	10.4093	19.0846
18.98	1.052	1.86011	6.18848	20.9805	46.3894	95.2385	183.396	336.268	570.844	903.994		18.92	-0.0281982	0.0690308	0.116334	0.0944824	0.381409	0.985962	2.4566	5.27313	10.4178	19.0892
19.08	1.06909	1.86548	6.22607	21.1016	46.6277	95.6658	184.186	337.506	572.647	906.425		19.02	-0.0281987	0.0768428	0.135131	0.103882	0.390808	1.00317	2.45978	5.28094	10.4351	19.108
19.18	1.06909	1.88647	6.2666	21.2139	46.8582	96.1218	184.936	338.737	574.427	908.875		19.12	-0.0360107	0.0651245	0.120239	0.0960693	0.383728	0.995361	2.45428	5.26923	10.439	19.0994
19.28	1.07837	1.90063	6.31055	21.332	47.0691	96.572	185.72	340.006	576.236	911.308		19.22	-0.0344238	0.0761108	0.129639	0.0976563	0.396301	0.996948	2.46527	5.28021	10.4406	19.1174
19.38	1.07446	1.90845	6.33545	21.4648	47.3074	97.0212	186.517	341.223	578.047	913.717		19.32	-0.0415039	0.0706177	0.11792	0.0921631	0.390808	0.989868	2.45746	5.28412	10.4429	19.1283
19.48	1.08472	1.92017	6.3667	21.5742	47.5378	97.4729	187.285	342.431	579.807	916.14		19.42	-0.0477295	0.0706177	0.11792	0.0898438	0.388489	0.983643	2.45978	5.27472	10.453	19.1299
19.58	1.07544	1.92798	6.40576	21.686	47.762	97.908	188.026	343.647	581.586	918.528		19.52	-0.0454099	0.0729373	0.125733	0.0944824	0.381409	0.985962	2.4621	5.27545	10.4608	19.1517
19.68	1.08081	1.9397	6.43555	21.8008	47.9988	98.3611	188.805	344.877	583.346	920.937		19.62	-0.0445557	0.0737915	0.119507	0.0976563	0.393982	0.986816	2.46527	5.2724	10.4718	19.1643
19.78	1.08081	1.95386	6.4707	21.9399	48.2185	98.8103	189.568	346.081	585.107	923.333		19.72	-0.0469971	0.072937	0.128052	0.106201	0.391541	0.985962	2.47382	5.28876	10.4803	19.1713
19.88	1.09888	1.94898	6.4917	22.0664	48.4558	99.2478	190.354	347.288	586.864	925.722		19.82	-0.0438232	0.0823364	0.137451	0.115601	0.394714	0.995361	2.48944	5.30988	10.507	19.1924
19.98	1.08228	1.95532	6.52441	22.1587	48.6863	99.6682	191.093	348.489	588.583	928.084		19.92	-0.0539551	0.0722046	0.137452	0.103882	0.382263	0.985229	2.47308	5.29974	10.4976	19.1901
20.08	1.08862	1.97632	6.57129	22.2749	48.9167	100.124	191.853	349.703	590.332	930.461		20.02	-0.0500486	0.0784304	0.137451	0.111694	0.379089	1.00159	2.47699	5.31769	10.4976	19.208
20.18	1.10962	1.97876	6.61279	22.3804	49.1292	100.588	192.633	350.909	592.091	932.844		20.12	-0.0454102	0.0807495	0.139771	0.114014	0.379822	0.997681	2.48163	5.31769	10.5077	19.2205
20.28	1.10278	1.99829	6.63477	22.5	49.366	101.008	193.414	352.081	593.826	935.188		20.22	-0.0438232	0.0807495	0.139038	0.113281	0.375183	0.996948	2.4809	5.31769	10.5093	19.2236
20.38	1.11206	2.01001	6.67139	22.5898	49.5964	101.441	194.163	353.256	595.554	937.515		20.32	-0.0532227	0.0651245	0.120239	0.0944824	0.365784	0.978149	2.4621	5.30829	10.5093	19.2236
20.48	1.11206	2.0061	6.70264	22.6875	49.8152	101.857	194.922	354.424	597.236	939.834		20.42	-0.0438232	0.0745239	0.127319	0.102295	0.382996	0.987549	2.4715	5.32941	10.5093	19.2314
20.58	1.10815	2.00073	6.72754	22.7891	50.0364	102.27	195.662	355.602	598.924	942.137		20.52	-0.0477303	0.0862419	0.125732	0.107788	0.380676	0.996947	2.48163	5.32941	10.5171	19.2432
20.68	1.10034	2.00464	6.76367	22.8877	50.2629	102.723	196.414	356.796	600.604	944.462		20.62	-0.0734863	0.0620728	0.115601	0.0976563	0.361145	0.977417	2.46527	5.3255	10.5187	19.2502
20.78	1.10913	2.02563	6.7832	22.9883	50.4768	103.146	197.181	357.967	602.293	946.775		20.72	-0.0750732	0.0510864	0.112427	0.0960693	0.357971	0.974243	2.46368	5.31537	10.5272	19.2588
20.88	1.10815	2.02563	6.81201	23.0859	50.7058	103.57	197.935	359.157	603.972	949.054		20.82	-0.0750732	0.0487671	0.106201	0.0960693	0.351746	0.968018	2.4715	5.30597	10.521	19.2572
20.98	1.11597	2.03345	6.83936	23.1772	50.9128	103.996	198.692	360.292	605.631	951.313		20.92	-0.0727539	0.041687	0.10852	0.0960693	0.354065	0.970337	2.4715	5.32001	10.5288	19.265
21.08	1.0979	2.04272	6.87354	23.3062	51.1526	104.433	199.422	361.466	607.29	953.61		21.02	-0.0758052	0.0409551	0.105469	0.0843506	0.353333	0.975098	2.45978	5.31696	10.5304	19.2838
21.18	1.11743	2.05835	6.90576	23.418	51.3879	104.857	200.18	362.627	608.972	955.854		21.12	-0.0789795	0.0471802	0.114014	0.0843506	0.357239	0.971924	2.4715	5.31378	10.535	19.2979
21.28	1.11987	2.05688	6.92383	23.5298	51.6238	105.288	200.942	363.788	610.64	958.098		21.22	-0.0860596	0.0401001	0.106934	0.0765381	0.342346	0.966431	2.47382	5.31451	10.5311	19.3041
21.38	1.1106	2.06079	6.9541	23.6382	51.8362	105.701	201.666	364.948	612.275	960.346		21.32	-0.0812988	0.0448608	0.111694	0.0859375	0.365051	0.97583	2.4848	5.31927	10.5538	19.3206
21.48	1.11743	2.0686	6.97852	23.7632	52.0823	106.131	202.416	366.108	613.935	962.59		21.42	-0.0773926	0.0487671	0.115601	0.0843506	0.371277	0.97583	2.48871	5.33722	10.5577	19.3291
21.58	1.12524	2.08032	7.01514	23.8828	52.3113	106.562	203.147	367.242	615.576	964.839		21.52	-0.0782472	0.0416868	0.10852	0.0921631	0.372009	0.978149	2.48163	5.33954	10.5585	19.3431
21.68	1.12378	2.08667	7.0542	23.9893	52.5364	106.989	203.895	368.388	617.228	967.046		21.62	-0.086792	0.0377808	0.104614	0.0804443	0.363464	0.985229	2.48944	5.34271	10.5679	19.347
21.78	1.13794	2.09595	7.08154	24.0977	52.7566	107.379	204.651	369.497	618.864	969.241		21.72	-0.0852051	0.0331421	0.0999756	0.0804443	0.362732	0.977417	2.4848	5.3349	10.5695	19.3541
21.88	1.1394	2.10767	7.11279	24.207	52.9856	107.806	205.365	370.624	620.492	971.436		21.82	-0.0789795	0.0370483	0.106201	0.0804443	0.359558	0.983643	2.48871	5.35284	10.5812	19.3682
21.98	1.13013	2.11548	7.14404	24.3281	53.2058	108.239	206.094	371.745	622.123	973.625		21.92	-0.0844727	0.0221558	0.0983896	0.0749512	0.351746	0.976563	2.48004	5.34735	10.5663	19.3721
22.08	1.12769	2.11548	7.16211	24.4233	53.4441	108.666	206.815	372.879	623.769	975.815		22.02	-0.0805657	0.045594	0.0991218	0.0866699	0.361877	0.982056	2.48553	5.3692	10.5897	19.3744
22.18	1.1394	2.14429	7.21973	24.5405	53.6775	109.098	207.534	374.008	625.365	977.996		22.12	-0.071167	0.0549927	0.102295	0.0960693	0.36969	0.991455	2.49493	5.37238	10.5975	19.3916
22.28	1.15649	2.13257	7.23926	24.6353	53.8894	109.51	208.253	375.122	626.961	980.179		22.22	-0.0836182	0.0448608	0.0898438	0.0976563	0.353333	0.989136	2.49652	5.37006	10.5812	19.3916
22.38	1.14478	2.15698	7.2832	24.7368	54.1184	109.946	208.946	376.235	628.536	982.315		22.32	-0.086792	0.0494995	0.0866699	0.101563	0.359558	0.993042	2.50043	5.37396	10.5991	19.3994
22.48	1.14966	2.15845	7.32373	24.8398	54.3372	110.367	209.673	377.354	630.143	984.461		22.42	-0.0844727	0.0455933	0.0968026	0.0928955	0.359558	0.985962	2.49335	5.3786	10.6069	19.4135
22.58	1.14185	2.14917	7.35352	24.9282	54.5457	110.781	210.373	378.466	631.701	986.586		22.52	-0.0734859	0.0565801	0.105469	0.0976563	0.371277	0.996949	2.50433	5.38959	10.6069	19.4338
22.68	1.1394	2.15845	7.39404	25.021	54.7566	111.201	211.082	379.577	633.314	988.675		22.62	-0.0672607	0.0604858	0.102295	0.103882	0.371277	1.00317	2.51056	5.40363	10.6187	19.4385
22.78	1.1394	2.16772	7.45557	25.1421	54.9963	111.638	211.776	380.689	634.865	990.804		22.72	-0.0782471	0.041687	0.0928955	0.0921631	0.361877	0.992188	2.50116	5.39423	10.6171	19.4486
22.88	1.14868	2.1897	7.49561	25.2344	55.2083	112.08	212.494	381.799	636.462	992.917		22.82	-0.0750732	0.0510864	0.114014	0.0921631	0.368958	0.995361	2.51605	5.40363	10.6265	19.458
22.98	1.15112	2.20142	7.5293	25.3345	55.4285	112.515	213.203	382.901	638.021	995.008		22.92	-0.0758057	0.0526733	0.115601	0.09375	0.361145	0.996948	2.50824	5.41534	10.6375	19.4697
23.08	1.16284	2.18823	7.56592	25.4297	55.6409	112.92	213.914	383.978	639.569	997.085		23.02	-0.0789799	0.0588985	0.120239	0.106201	0.367371	1.00085	2.51447	5.42084	10.6343	19.4775
23.18	1.14478	2.19214	7.60498	25.5391	55.8645	113.327	214.615	385.063	641.125	999.161		23.12	-0.0844727	0.0534058	0.108521	0.0944824	0.361877	0.985962	2.52069	5.40594	10.6366	19.4838
23.28	1.15747	2.20532	7.65576	25.6406	56.0872	113.756	215.343	386.148	642.7	1001.23		23.22	-0.0672607	0.0628052	0.11792	0.101563	0.36969	1.00708	2.5285	5.42706	10.6577	19.5026
23.38	1.15894	2.20435	7.68311	25.7358	56.301	114.177	216.034	387.234	644.219	1003.3		23.32	-0.0649414	0.0526733	0.121826	0.0960693	0.367371	1.01099	2.52618	5.43097	10.6616	19.5049
23.48	1.15649	2.20532	7.72217	25.8384	56.5144	114.588	216.748	388.298	645.772	1005.35		23.42	-0.055542	0.0706177	0.137451	0.123413	0.382996	1.02661	2.54181	5.44501	10.6874	19.5322
23.58	1.16138	2.21704	7.77295	25.9375	56.7332	114.989	217.455	389.374	647.303	1007.39		23.52	-0.0578611	0.0706179	0.135132	0.121826	0.380676	1.02429	2.55121	5.44659	10.6812	19.54
23.68	1.15894	2.22095	7.80664	26.0508	56.9612	115.388	218.153	390.43	648.82	1009.42		23.62	-0.0649414	0.0713501	0.128052	0.115601	0.381409	1.01721	2.54413	5.45831	10.6913	19.5518
23.78	1.15894	2.22876	7.85107	26.1406	57.1667	115.789	218.856	391.51	650.318	1011.48		23.72	-0.0562744	0.0761108	0.150757	0.117188	0.392395	1.0282	2.55511	5.4599	10.7	19.5612
23.88	1.15894	2.24829	7.8916	26.2646	57.4065	116.195	219.557	392.581	651.834	1013.52		23.82	-0.0672607	0.0800171	0.155396	0.123413	0.396301	1.04224	2.55975	5.46613	10.6968	19.5775
23.98	1.17993	2.24829	7.92676	26.3828	57.6106	116.613	220.283	393.639	653.361	1015.55		23.92	-0.0688477	0.0612183	0.139771	0.123413	0.377502	1.02344	2.54413	5.45673	10.6991	19.5697
24.08	1.1731	2.26636	7.98242	26.4893	57.8333	117.028	220.985	394.709	654.888	1017.56		24.02	-0.0656734	0.0628057	0.142945	0.117188	0.379089	1.02039	2.55511	5.45758	10.7078	19.5846
24.18	1.18872	2.26392	7.99414	26.5781	58.0535	117.435	221.702	395.768	656.403	1019.57		24.12	-0.0610352	0.0628052	0.14917	0.129639	0.379089	1.02429	2.55902	5.46613	10.7046	19.6025
24.28	1.17212	2.26929	8.02295	26.6797	58.2761	117.828	222.383	396.837	657.881	1021.58		24.22	-0.0672607	0.0628052	0.146851	0.123413	0.379089	1.01489	2.54962	5.47235	10.7163	19.608
24.38	1.17847	2.27563	8.04395	26.8022	58.4768	118.238	223.081	397.885	659.384	1023.58		24.32	-0.0649414	0.0651245	0.139771	0.125732	0.379089	1.02502	2.56207	5.46844	10.717	19.601
24.48	1.18091	2.29663	8.08301	26.9312	58.7073	118.658	223.801	398.945	660.883	1025.59		24.42	-0.055542	0.0745239	0.149169	0.132813	0.379089	1.03284	2.56293	5.47784	10.728	19.6205
24.58	1.19556	2.30298	8.10742	27.0337	58.9207	119.08	224.491	399.981	662.371	1027.57		24.52	-0.0656734	0.0643926	0.146851	0.113281	0.368958	1.01648	2.5434	5.46771	10.7273	19.6119
24.68	1.19019	2.31079	8.13623	27.1523	59.1301	119.49	225.188	401.031	663.849	1029.56		24.62	-0.0617676	0.0706177	0.153076	0.11792	0.373596	1.02271	2.54962	5.47394	10.7241	19.6182
24.78	1.2019	2.31958	8.16992	27.2588	59.3567	119.914	225.887	402.075	665.326	1031.53		24.72	-0.0688477	0.0706177	0.153809	0.114014	0.381409	1.02502	2.55975	5.48798	10.7264	19.6322
24.88	1.22144	2.32642	8.20801	27.3594	59.5847	120.32	226.564	403.118	666.823	1033.5		24.82	-0.0454102	0.072937	0.159302	0.137451	0.381409	1.04614	2.57147	5.50751	10.7444	19.6517
24.98	1.22144	2.32642	8.21436	27.4624	59.7893	120.739	227.242	404.124	668.275	1035.43		24.92	-0.0438232	0.0745239	0.158569	0.139038	0.392395	1.02661	2.57306	5.50677	10.7515	19.6627
25.08	1.21216	2.34351	8.25342	27.5796	60.0354	121.144	227.904	405.184	669.713	1037.38		25.02	-0.0422367	0.0761104	0.162475	0.138306	0.384583	1.02661	2.57306	5.51068	10.7531	19.6627
25.18	1.21899	2.35767	8.28613	27.6821	60.2512	121.547	228.603	406.211	671.181	1039.32		25.12	-0.0477295	0.0706177	0.156982	0.123413	0.379089	1.02661	2.57306	5.50519	10.7593	19.6689
25.28	1.22925	2.35132	8.30811	27.7813	60.4597	121.939	229.285	407.209	672.626	1041.23		25.22	-0.0415039	0.0706177	0.155396	0.131226	0.379089	1.02661	2.57306	5.513	10.757	19.6689
25.38	1.23315	2.36157	8.34717	27.896	60.6692	122.343	229.948	408.22	674.057	1043.16		25.32	-0.0454102	0.072937	0.159302	0.131958	0.379822	1.02893	2.57538	5.51532	10.7577	19.683
25.48	1.23315	2.37329	8.36914	28.0039	60.8855	122.74	230.606	409.249	675.504	1045.09		25.42	-0.0360107	0.0807495	0.166381	0.135132	0.382996	1.03601	2.58478	5.53644	10.7671	19.7002
25.58	1.23462	2.36646	8.39258	28.0962	61.1042	123.135	231.274	410.274	676.936	1046.98		25.52	-0.0422359	0.0682988	0.150757	0.128906	0.37677	1.02039	2.57623	5.53021	10.771	19.7057
25.68	1.23022	2.37475	8.44238	28.2109	61.3362	123.546	231.94	411.298	678.363	1048.91		25.62	-0.0360107	0.0745239	0.156982	0.132813	0.380676	1.02661	2.58087	5.53485	10.771	19.7181
25.78	1.23852	2.39673	8.4668	28.3203	61.5457	123.952	232.631	412.311	679.833	1050.82		25.72	-0.0477295	0.0651245	0.147583	0.114014	0.361877	1.02502	2.57147	5.53094	10.7671	19.7025
25.88	1.24878	2.39917	8.50342	28.4102	61.7683	124.357	233.295	413.31	681.264	1052.71		25.82	-0.0477295	0.0745239	0.156982	0.135132	0.371277	1.03284	2.58087	5.54034	10.7671	19.7236
25.98	1.2605	2.40454	8.53613	28.5132	61.9871	124.75	233.973	414.327	682.697	1054.58		25.92	-0.0461426	0.0761108	0.170288	0.136719	0.372864	1.0282	2.59186	5.54193	10.7788	19.733
26.08	1.25903	2.41479	8.56445	28.6196	62.2068	125.137	234.656	415.345	684.133	1056.46		26.02	-0.0493157	0.0729377	0.164796	0.131958	0.368103	1.02503	2.57928	5.54657	10.7694	19.7416
26.18	1.25513	2.42163	8.60498	28.7212	62.4246	125.542	235.314	416.34	685.563	1058.35		26.12	-0.039917	0.0800171	0.164795	0.135132	0.371277	1.03442	2.5871	5.55597	10.7866	19.751
26.28	1.26196	2.42798	8.62695	28.8398	62.6409	125.959	235.992	417.338	686.992	1060.21		26.22	-0.039917	0.0722046	0.166382	0.134399	0.372864	1.03369	2.59027	5.55756	10.7882	19.762
26.38	1.27222	2.43726	8.6665	28.9492	62.8752	126.378	236.653	418.358	688.402	1062.09		26.32	-0.0375977	0.0807495	0.17334	0.133545	0.379089	1.03284	2.59882	5.57782	10.7944	19.7689
26.48	1.28003	2.46851	8.71582	29.0483	63.1082	126.781	237.313	419.379	689.835	1063.96		26.42	-0.0360107	0.0823364	0.168701	0.135132	0.371277	1.04614	2.61212	5.5849	10.7983	19.7822
26.58	1.29468	2.46167	8.74023	29.1406	63.3308	127.184	237.994	420.372	691.246	1065.81		26.52	-0.0219719	0.0846565	0.178834	0.137451	0.373596	1.04846	2.61444	5.57782	10.8007	19.7924
26.68	1.30347	2.47729	8.7832	29.2617	63.5496	127.578	238.65	421.376	692.648	1067.67		26.62	-0.0125732	0.0924683	0.178101	0.144531	0.394714	1.05554	2.62384	5.58722	10.8179	19.8002
26.78	1.32153	2.48657	8.81201	29.3516	63.7566	127.967	239.335	422.348	694.058	1069.46		26.72	-0.024292	0.0745239	0.156982	0.121826	0.380676	1.03442	2.61212	5.58722	10.8156	19.7939
26.88	1.302	2.48022	8.84326	29.4609	63.9988	128.357	239.973	423.327	695.416	1071.28		26.82	-0.0250244	0.0761108	0.164795	0.117188	0.372864	1.03601	2.61139	5.58881	10.8077	19.7955
26.98	1.30737	2.48657	8.87598	29.5703	64.22	128.767	240.612	424.298	696.804	1073.1		26.92	-0.0336914	0.0768433	0.159302	0.11792	0.372009	1.03674	2.60272	5.58954	10.8085	19.8041
27.08	1.31274	2.50757	8.90332	29.6812	64.4338	129.187	241.263	425.271	698.191	1074.94		27.02	-0.0242919	0.0839235	0.168701	0.135132	0.375183	1.04614	2.62225	5.60675	10.828	19.8229
27.18	1.32056	2.52954	8.93945	29.772	64.6497	129.573	241.924	426.26	699.562	1076.76		27.12	-0.024292	0.0784302	0.170288	0.136719	0.37677	1.04614	2.61761	5.60675	10.8234	19.8151
27.28	1.33081	2.52417	8.95898	29.854	64.8723	129.946	242.574	427.224	700.947	1078.55		27.22	-0.0360107	0.0800171	0.174194	0.131226	0.368958	1.03442	2.61212	5.60675	10.8257	19.8174
27.38	1.32788	2.54517	8.99951	29.939	65.0745	130.328	243.212	428.196	702.33	1080.34		27.32	-0.0336914	0.072937	0.167114	0.142944	0.361877	1.03674	2.61444	5.60907	10.8397	19.8314
27.48	1.33862	2.53589	9.02148	30.0391	65.2839	130.717	243.871	429.174	703.701	1082.12		27.42	-0.024292	0.0823364	0.176513	0.142944	0.377502	1.05786	2.62384	5.61615	10.8491	19.8408
27.58	1.34009	2.55444	9.05957	30.1577	65.5027	131.136	244.52	430.138	705.064	1083.93		27.52	-0.0242928	0.0745232	0.1687	0.135132	0.355652	1.04773	2.62152	5.59894	10.8468	19.8447
27.68	1.35962	2.55689	9.10498	30.2524	65.6995	131.521	245.177	431.092	706.431	1085.69		27.62	-0.0344238	0.0643921	0.158569	0.123413	0.353333	1.0282	2.60199	5.59662	10.8273	19.8401
27.78	1.35278	2.5686	9.1377	30.3594	65.8972	131.922	245.826	432.032	707.787	1087.49		27.72	-0.0258789	0.072937	0.174927	0.125732	0.359558	1.03674	2.61053	5.60516	10.8475	19.851
27.88	1.35034	2.57642	9.17383	30.4673	66.1248	132.324	246.465	432.997	709.144	1089.28		27.82	-0.0164795	0.0823364	0.184326	0.142944	0.359558	1.04456	2.61993	5.61298	10.8647	19.8666
27.98	1.35913	2.59741	9.22363	30.5757	66.3557	132.727	247.124	433.967	710.515	1091.07		27.92	-0.0250244	0.0761108	0.188232	0.136719	0.353333	1.0321	2.61212	5.61224	10.8569	19.8658
28.08	1.37524	2.60767	9.23242	30.6616	66.5588	133.099	247.754	434.918	711.863	1092.83		28.02	-0.0258782	0.0729377	0.178834	0.131226	0.360291	1.02893	2.60272	5.60907	10.8593	19.8627
28.18	1.37769	2.61938	9.27295	30.7603	66.7761	133.478	248.371	435.897	713.211	1094.59		28.12	-0.0187988	0.0823364	0.188232	0.131226	0.363464	1.03833	2.61212	5.61615	10.8687	19.8916
28.28	1.3894	2.62573	9.3042	30.8579	66.9646	133.875	249.024	436.837	714.565	1096.33		28.22	-0.039917	0.0682983	0.174194	0.129639	0.351746	1.02429	2.6098	5.59503	10.8687	19.8776
28.38	1.3894	2.6272	9.34326	30.9688	67.1746	134.27	249.653	437.788	715.883	1098.1		28.32	-0.0375977	0.0628052	0.18042	0.127319	0.353333	1.0188	2.60431	5.59894	10.8726	19.8799
28.48	1.40112	2.63892	9.37451	31.0977	67.405	134.666	250.284	438.728	717.194	1099.87		28.42	-0.0360107	0.0690308	0.185913	0.135132	0.359558	1.03442	2.61212	5.61847	10.8859	19.8861
28.58	1.40894	2.66382	9.43066	31.2241	67.6345	135.093	250.922	439.691	718.525	1101.58		28.52	-0.0360115	0.0628045	0.176513	0.132813	0.359558	1.03442	2.6098	5.61615	10.8765	19.8916
28.68	1.42847	2.67017	9.46436	31.314	67.8386	135.467	251.559	440.629	719.868	1103.26		28.62	-0.0477295	0.0534058	0.165527	0.114014	0.348572	1.02502	2.59882	5.60516	10.8788	19.8822
28.78	1.42065	2.67261	9.49805	31.4023	68.0481	135.863	252.192	441.569	721.198	1104.99		28.72	-0.0539551	0.0565796	0.162476	0.117188	0.34552	1.02661	2.6004	5.60675	10.8898	19.8971
28.88	1.42212	2.67798	9.52295	31.5142	68.2683	136.252	252.806	442.501	722.523	1106.69		28.82	-0.0493164	0.0604858	0.174194	0.135132	0.349426	1.02661	2.6004	5.60675	10.9061	19.9033
28.98	1.43237	2.6897	9.56738	31.6211	68.4583	136.638	253.446	443.448	723.844	1108.38		28.92	-0.055542	0.0393677	0.153076	0.123413	0.328308	1.01489	2.58868	5.59503	10.8882	19.8971
29.08	1.44019	2.70679	9.61426	31.7515	68.6838	137.029	254.086	444.406	725.157	1110.07		29.02	-0.0610353	0.0338743	0.147583	0.11792	0.320496	1.0094	2.58319	5.58954	10.8804	19.8939
29.18	1.46118	2.7146	9.64795	31.8633	68.8831	137.439	254.713	445.35	726.465	1111.75		29.12	-0.0656738	0.0299683	0.143677	0.113281	0.320496	1.00476	2.59027	5.59662	10.8788	19.8994
29.28	1.45435	2.71313	9.69727	31.9634	69.1003	137.842	255.358	446.262	727.777	1113.43		29.22	-0.071167	0.0253296	0.150757	0.113281	0.322083	0.996948	2.58246	5.58881	10.8992	19.9127
29.38	1.46362	2.73901	9.73242	32.0767	69.3162	138.228	255.978	447.208	729.074	1115.1		29.32	-0.0672607	0.0198364	0.145264	0.107788	0.316589	0.989136	2.57538	5.58954	10.8843	19.9135
29.48	1.47778	2.74829	9.7666	32.1812	69.5457	138.619	256.612	448.118	730.394	1116.79		29.42	-0.0672607	0.0175171	0.142944	0.107788	0.315002	0.979736	2.56915	5.58331	10.8921	19.9189
29.58	1.48462	2.74829	9.79639	32.2813	69.7502	138.992	257.245	449.049	731.686	1118.46		29.52	-0.0672598	0.00263	0.128053	0.102295	0.303284	0.972657	2.56134	5.57782	10.8983	19.9252
29.68	1.48315	2.75073	9.83545	32.3828	69.9597	139.357	257.857	449.948	732.972	1120.15		29.62	-0.0649414	0.0221558	0.139771	0.114014	0.312683	0.989868	2.56366	5.60126	10.91	19.9369
29.78	1.49097	2.75757	9.87207	32.5078	70.1667	139.757	258.485	450.855	734.264	1121.81		29.72	-0.055542	0.0315552	0.156982	0.121826	0.320496	0.999268	2.57928	5.60834	10.9178	19.9518
29.88	1.47925	2.76782	9.89648	32.6289	70.3972	140.132	259.094	451.762	735.522	1123.47		29.82	-0.0656738	0.0331421	0.146851	0.117188	0.310364	0.986816	2.56293	5.58881	10.9132	19.9323
29.98	1.49097	2.77954	9.93311	32.7124	70.6277	140.51	259.715	452.67	736.812	1125.11		29.92	-0.0688477	0.0198364	0.155396	0.115601	0.30719	0.97583	2.56134	5.58722	10.9116	19.9424
30.08	1.49878	2.77808	9.97607	32.8203	70.8401	140.892	260.338	453.581	738.084	1126.77		30.02	-0.0750725	0.0221565	0.149171	0.115601	0.303284	0.97815	2.57306	5.58954	10.9194	19.9525
30.18	1.5105	2.77563	10.0034	32.9219	71.0378	141.271	260.948	454.47	739.337	1128.42		30.12	-0.0750732	0.0432739	0.14917	0.115601	0.312683	0.987549	2.57306	5.59735	10.9194	19.9596
30.28	1.50415	2.78735	10.0254	33.0195	71.2395	141.633	261.582	455.346	740.605	1130.08		30.22	-0.086792	0.0315552	0.137451	0.103882	0.298645	0.974243	2.56134	5.58722	10.9194	19.9502
30.38	1.5105	2.78882	10.062	33.1313	71.448	142.017	262.196	456.249	741.865	1131.68		30.32	-0.0852051	0.0214233	0.146851	0.103882	0.302551	0.969604	2.57465	5.58649	10.921	19.9518
30.48	1.51294	2.79761	10.0854	33.229	71.6589	142.406	262.796	457.148	743.113	1133.31		30.42	-0.0891113	0.0198364	0.145264	0.0960693	0.300964	0.968018	2.57147	5.58722	10.9249	19.958
30.58	1.52075	2.79907	10.1167	33.3516	71.8777	142.789	263.409	458.057	744.355	1134.92		30.52	-0.0977775	0.0221566	0.145997	0.106201	0.303284	0.97815	2.56757	5.58954	10.9178	19.9705
30.68	1.53003	2.80688	10.1558	33.4624	72.0808	143.166	264.024	458.949	745.596	1136.53		30.62	-0.0930176	0.0432739	0.162476	0.117188	0.31427	0.986816	2.58636	5.60052	10.9288	19.983
30.78	1.53003	2.82788	10.1831	33.5718	72.2878	143.559	264.635	459.848	746.855	1138.14		30.72	-0.0985107	0.0315552	0.156982	0.109375	0.308777	0.971924	2.57855	5.59271	10.9218	19.9869
30.88	1.53931	2.83276	10.2261	33.6641	72.4988	143.931	265.263	460.76	748.096	1139.73		30.82	-0.0961914	0.0315552	0.156982	0.102295	0.317322	0.974243	2.57147	5.58563	10.9296	19.9799
30.98	1.55347	2.83813	10.2588	33.7734	72.7004	144.302	265.895	461.642	749.338	1141.31		30.92	-0.086792	0.0315552	0.156982	0.123413	0.312683	0.983643	2.57855	5.59503	10.939	19.9994
31.08	1.56128	2.84985	10.2886	33.8853	72.9089	144.672	266.495	462.549	750.574	1142.91		31.02	-0.0930169	0.0253302	0.150757	0.117188	0.304138	0.975831	2.56293	5.59503	10.9406	19.9948
31.18	1.552	2.8523	10.3105	33.9751	73.1223	145.043	267.088	463.442	751.807	1144.49		31.12	-0.0750732	0.0338745	0.159302	0.125732	0.303284	0.978149	2.56989	5.59735	10.9585	20.015
31.28	1.55591	2.86548	10.355	34.0664	73.3347	145.416	267.682	464.316	753.031	1146.07		31.22	-0.086792	0.0315552	0.154663	0.121826	0.300964	0.973511	2.57306	5.59271	10.9468	20.0127
31.38	1.55103	2.86841	10.394	34.189	73.5759	145.804	268.272	465.234	754.264	1147.65		31.32	-0.0844727	0.0338745	0.155396	0.11792	0.311096	0.966431	2.57306	5.58563	10.9569	20.0205
31.48	1.56665	2.86548	10.4214	34.271	73.7839	146.159	268.881	466.108	755.495	1149.22		31.42	-0.086792	0.0393677	0.153076	0.123413	0.306458	0.964111	2.56134	5.58173	10.953	20.0205
31.58	1.55737	2.8772	10.4604	34.3711	73.9949	146.508	269.486	466.975	756.711	1150.8		31.52	-0.0946049	0.0331417	0.145263	0.114868	0.290833	0.969604	2.56134	5.56927	10.9406	20.0221
31.68	1.55981	2.8772	10.4932	34.4595	74.177	146.857	270.063	467.866	757.932	1152.37		31.62	-0.0985107	0.0276489	0.133545	0.0999756	0.285339	0.962524	2.54962	5.56146	10.9468	20.015
31.78	1.55737	2.89038	10.5361	34.5601	74.3884	147.231	270.643	468.729	759.14	1153.94		31.72	-0.104004	0.0205688	0.128052	0.0944824	0.279846	0.950806	2.54413	5.54657	10.953	20.0127
31.88	1.56421	2.90063	10.5684	34.6641	74.6082	147.603	271.235	469.62	760.357	1155.5		31.82	-0.0946045	0.0237427	0.137451	0.103882	0.299377	0.957886	2.55353	5.55438	10.9624	20.0205
31.98	1.573	2.91235	10.605	34.7734	74.8113	147.961	271.813	470.492	761.586	1157.05		31.92	-0.107056	0.0136108	0.125	0.09375	0.28302	0.938354	2.54108	5.54974	10.9523	20.0221
32.08	1.56372	2.92651	10.6621	34.8892	75.0247	148.339	272.403	471.367	762.804	1158.61		32.02	-0.110229	0.0198364	0.121826	0.110107	0.290833	0.94458	2.54962	5.55365	10.9663	20.04
32.18	1.57935	2.91626	10.6909	34.979	75.2253	148.687	273.012	472.225	764.024	1160.14		32.12	-0.110229	0.0175171	0.120239	0.103882	0.295471	0.952393	2.54962	5.54425	10.964	20.0479
32.28	1.57691	2.9187	10.73	35.1055	75.3958	149.076	273.602	473.084	765.232	1161.67		32.22	-0.109497	0.010437	0.128052	0.103882	0.291565	0.954712	2.55035	5.54498	10.9569	20.0603
32.38	1.58862	2.91626	10.7588	35.2124	75.616	149.41	274.182	473.959	766.432	1163.21		32.32	-0.112549	0.0136108	0.131226	0.109375	0.28302	0.957886	2.54498	5.54193	10.9601	20.0573
32.48	1.57446	2.92798	10.7964	35.3125	75.8074	149.781	274.742	474.813	767.607	1164.72		32.42	-0.108643	0.0175171	0.13745	0.103882	0.300964	0.97583	2.54962	5.54816	10.978	20.0713
32.58	1.573	2.93579	10.8354	35.4102	76.0066	150.17	275.338	475.67	768.804	1166.23		32.52	-0.127441	-0.00128	0.128052	0.106201	0.291565	0.964112	2.54022	5.53644	10.9764	20.0713
32.68	1.58081	2.94116	10.8745	35.5313	76.2112	150.539	275.914	476.509	770.004	1167.75		32.62	-0.118042	0.0198364	0.135132	0.113281	0.298645	0.964111	2.54803	5.54816	10.9858	20.0791
32.78	1.59253	2.94897	10.915	35.6421	76.426	150.925	276.495	477.348	771.194	1169.26		32.72	-0.114136	0.0120239	0.11792	0.103882	0.281433	0.954712	2.534	5.54816	10.9764	20.0713
32.88	1.60034	2.96313	10.9473	35.7329	76.6301	151.304	277.092	478.2	772.411	1170.78		32.82	-0.114136	0.0120239	0.119507	0.105469	0.293152	0.950073	2.53558	5.54974	10.9835	20.0846
32.98	1.60034	2.96802	10.9941	35.8384	76.8254	151.667	277.684	479.044	773.579	1172.29		32.92	-0.123535	0.00262	0.116334	0.100708	0.283752	0.946899	2.54181	5.54657	10.9803	20.0931
33.08	1.61841	2.96704	11.0229	35.9194	77.0144	152.025	278.292	479.874	774.762	1173.78		33.02	-0.114135	0.014344	0.139771	0.106201	0.295471	0.968018	2.54413	5.55597	10.9999	20.1104
33.18	1.6106	2.97485	11.0332	36.0078	77.2136	152.377	278.853	480.707	775.941	1175.28		33.12	-0.114136	0.0237427	0.14917	0.115601	0.312683	0.968018	2.55353	5.56769	11.007	20.1104
33.28	1.61597	2.97485	11.062	36.0977	77.4153	152.736	279.413	481.545	777.103	1176.77		33.22	-0.124268	0.0136108	0.139038	0.103149	0.294739	0.957886	2.5434	5.55597	10.9991	20.1002
33.38	1.61597	2.98657	11.1011	36.1899	77.6316	153.101	280	482.385	778.273	1178.27		33.32	-0.115723	0.0198364	0.147583	0.102295	0.311096	0.972656	2.55975	5.55829	11.0077	20.1189
33.48	1.61597	3.00366	11.1494	36.2788	77.8323	153.478	280.564	483.225	779.444	1179.76		33.42	-0.112549	0.0136108	0.150757	0.103882	0.31427	0.969604	2.56061	5.56927	11.0109	20.1237
33.58	1.63062	3.01147	11.1768	36.3906	78.0276	153.849	281.162	484.057	780.611	1181.27		33.52	-0.108643	0.0198364	0.155396	0.103882	0.318176	0.97583	2.55743	5.5755	11.0288	20.1299
33.68	1.6394	3.02417	11.1948	36.4805	78.2371	154.197	281.725	484.898	781.785	1182.73		33.62	-0.119629	0.0198364	0.14917	0.103882	0.308777	0.97583	2.55743	5.5755	11.0265	20.1416
33.78	1.6394	3.03101	11.2456	36.5718	78.4363	154.539	282.305	485.749	782.953	1184.2		33.72	-0.123535	0.0205688	0.151489	0.106201	0.311096	0.978149	2.55975	5.5755	11.0194	20.1416
33.88	1.64185	3.04761	11.2729	36.6821	78.6379	154.896	282.874	486.599	784.104	1185.66		33.82	-0.125854	0.0253296	0.156982	0.113281	0.308777	0.97583	2.55585	5.57782	11.0249	20.1377
33.98	1.64087	3.05688	11.3159	36.7695	78.8347	155.248	283.442	487.428	785.242	1187.09		33.92	-0.134399	0.0237427	0.148438	0.0976563	0.302551	0.979004	2.55511	5.57867	11.0171	20.1432
34.08	1.6394	3.0686	11.3262	36.8711	79.0315	155.593	284.006	488.249	786.396	1188.55		34.02	-0.135253	0.0260627	0.147584	0.106201	0.311096	0.97815	2.56366	5.57782	11.0311	20.1517
34.18	1.64331	3.06226	11.355	36.9634	79.2488	155.939	284.567	489.082	787.547	1189.98		34.12	-0.125854	0.0354614	0.156982	0.115601	0.320496	0.995361	2.57306	5.59344	11.0405	20.1674
34.28	1.65112	3.07251	11.3799	37.0586	79.448	156.293	285.137	489.92	788.678	1191.42		34.22	-0.123535	0.0377808	0.159302	0.125732	0.321228	0.997681	2.5871	5.58954	11.0428	20.1752
34.38	1.65356	3.07104	11.4058	37.1655	79.6589	156.658	285.686	490.76	789.818	1192.86		34.32	-0.114136	0.0448608	0.168701	0.133545	0.336121	1.00708	2.59418	5.59894	11.0601	20.1846
34.48	1.65112	3.08667	11.4434	37.2681	79.8645	156.998	286.242	491.578	790.945	1194.27		34.42	-0.112549	0.0370483	0.170288	0.128906	0.337708	1.00708	2.58636	5.60992	11.0616	20.1862
34.58	1.66919	3.07642	11.4629	37.3579	80.0559	157.345	286.824	492.397	792.094	1195.69		34.52	-0.119629	0.0315554	0.164795	0.121094	0.320496	0.995362	2.58087	5.59503	11.0562	20.1901
34.68	1.66675	3.09741	11.5034	37.4688	80.2644	157.68	287.383	493.216	793.222	1197.09		34.62	-0.115723	0.0338745	0.178833	0.114014	0.334534	0.997681	2.58319	5.59735	11.0562	20.1908
34.78	1.67212	3.12866	11.5518	37.6069	80.4846	158.066	287.932	494.035	794.345	1198.54		34.72	-0.106323	0.0432739	0.188232	0.123413	0.343933	1.00476	2.59882	5.61847	11.0679	20.2002
34.88	1.69946	3.12183	11.5674	37.6929	80.655	158.396	288.521	494.84	795.513	1199.96		34.82	-0.112549	0.0370483	0.182007	0.117188	0.337708	0.989136	2.58636	5.61224	11.0616	20.2057
34.98	1.69019	3.11938	11.605	37.7813	80.8596	158.748	289.082	495.659	796.625	1201.38		34.92	-0.106323	0.0510864	0.186645	0.121826	0.341614	1.00708	2.59259	5.61847	11.0679	20.2119
35.08	1.7019	3.1272	11.6362	37.9102	81.0769	159.089	289.633	496.47	797.744	1202.81		35.02	-0.115722	0.0416877	0.171021	0.115601	0.322815	0.997681	2.58319	5.6153	11.0647	20.2087
35.18	1.70044	3.13892	11.666	38.0195	81.2668	159.47	290.166	497.281	798.883	1204.22		35.12	-0.106323	0.0510864	0.18042	0.115601	0.332214	1.00549	2.59259	5.61847	11.0796	20.2236
35.28	1.698	3.14526	11.6934	38.1104	81.4739	159.807	290.714	498.075	800.011	1205.63		35.22	-0.107056	0.0526733	0.189819	0.117188	0.341614	1.00085	2.60358	5.61774	11.0812	20.2229
35.38	1.70825	3.14673	11.7339	38.2188	81.6863	160.177	291.28	498.868	801.136	1207.03		35.32	-0.10791	0.0479126	0.184326	0.114014	0.336853	1.00549	2.591	5.60516	11.0757	20.2181
35.48	1.70337	3.15845	11.7559	38.3203	81.8777	160.517	291.844	499.655	802.246	1208.43		35.42	-0.106323	0.0448608	0.176514	0.113281	0.332214	1.00708	2.59259	5.61847	11.0757	20.2314
35.58	1.71362	3.16626	11.7744	38.4297	82.0964	160.87	292.403	500.467	803.365	1209.83		35.52	-0.106323	0.0510865	0.176514	0.103882	0.329895	1.00708	2.6004	5.62628	11.0874	20.2314
35.68	1.71216	3.17798	11.8252	38.5288	82.2986	161.22	292.947	501.277	804.463	1211.25		35.62	-0.104736	0.0526733	0.178101	0.103882	0.333801	1.00635	2.60199	5.62787	11.089	20.233
35.78	1.71899	3.17798	11.855	38.6289	82.47	161.568	293.513	502.051	805.579	1212.64		35.72	-0.0961914	0.0596313	0.186646	0.106201	0.342346	1.00549	2.61053	5.63641	11.0975	20.2494
35.88	1.70972	3.17798	11.8652	38.7124	82.6863	161.92	294.067	502.849	806.685	1214.03		35.82	-0.0985107	0.0510864	0.196045	0.103882	0.340027	1.01489	2.60822	5.64581	11.1069	20.2588
35.98	1.72925	3.18579	11.9019	38.8008	82.905	162.289	294.616	503.659	807.773	1215.42		35.92	-0.0899658	0.0534058	0.198364	0.103882	0.342346	1.01721	2.61053	5.64655	11.1093	20.2595
36.08	1.71997	3.20679	11.936	38.9312	83.1252	162.656	295.153	504.457	808.883	1216.8		36.02	-0.10083	0.0542607	0.18982	0.0976563	0.34552	1.02039	2.62543	5.64349	11.1187	20.2682
36.18	1.73853	3.20923	11.9761	39.022	83.3176	163.011	295.724	505.262	810.004	1218.17		36.12	-0.086792	0.0510864	0.196045	0.102295	0.357239	1.02661	2.63165	5.65753	11.1187	20.2822
36.28	1.73462	3.22339	12.0137	39.1274	83.5129	163.387	296.276	506.056	811.094	1219.57		36.22	-0.0844727	0.0534058	0.198364	0.106201	0.350159	1.02893	2.63397	5.65753	11.121	20.2845
36.38	1.74731	3.23657	12.0542	39.2383	83.7073	163.719	296.831	506.841	812.183	1220.94		36.32	-0.0852051	0.0526733	0.209351	0.105469	0.349426	1.02588	2.63165	5.65912	11.1202	20.2932
36.48	1.7605	3.23267	12.0645	39.3296	83.8855	164.045	297.365	507.647	813.285	1222.28		36.42	-0.0812988	0.0682983	0.215576	0.111694	0.365784	1.02271	2.63165	5.66534	11.1241	20.29
36.58	1.74878	3.24438	12.1011	39.4087	84.0847	164.398	297.891	508.427	814.363	1223.65		36.52	-0.0985106	0.0510866	0.207764	0.101563	0.351746	1.01489	2.62384	5.65753	11.1187	20.29
36.68	1.75659	3.26147	12.1494	39.5171	84.3049	164.757	298.442	509.223	815.453	1225.02		36.62	-0.0961914	0.0534058	0.207764	0.0944824	0.354065	1.01721	2.62384	5.65985	11.1288	20.3018
36.78	1.75659	3.27563	12.1846	39.6289	84.4973	165.119	298.99	510.008	816.543	1226.37		36.72	-0.0766602	0.0628052	0.207764	0.103882	0.361145	1.03284	2.62384	5.67706	11.1382	20.3018
36.88	1.76831	3.28735	12.2144	39.729	84.7058	165.469	299.543	510.788	817.633	1227.72		36.82	-0.0828857	0.0612183	0.207764	0.103882	0.363464	1.02661	2.62384	5.68878	11.1382	20.3096
36.98	1.77368	3.28882	12.2363	39.8359	84.8987	165.787	300.085	511.579	818.711	1229.07		36.92	-0.0930176	0.0448608	0.197632	0.0921631	0.351746	1.01648	2.61371	5.67633	11.1398	20.2979
37.08	1.78003	3.29126	12.2651	39.9233	85.0691	166.138	300.602	512.346	819.818	1230.41		37.02	-0.0867913	0.0534065	0.206177	0.0944824	0.361877	1.02503	2.62225	5.67548	11.1483	20.3119
37.18	1.77222	3.29907	12.3042	40.0313	85.259	166.478	301.146	513.127	820.886	1231.76		37.12	-0.086792	0.0706177	0.215576	0.103882	0.371277	1.04614	2.63165	5.69659	11.1655	20.3213
37.28	1.78394	3.29907	12.3486	40.1328	85.4558	166.83	301.688	513.902	821.976	1233.11		37.22	-0.0852051	0.0698853	0.215576	0.103149	0.372864	1.03601	2.63324	5.69659	11.1671	20.3323
37.38	1.79175	3.31079	12.3784	40.2329	85.6472	167.177	302.227	514.69	823.037	1234.43		37.32	-0.0891113	0.057312	0.207764	0.0921631	0.380676	1.04614	2.63165	5.69659	11.1772	20.3291
37.48	1.79175	3.32495	12.4121	40.332	85.8645	167.529	302.778	515.485	824.105	1235.78		37.42	-0.0961914	0.0534058	0.210084	0.0944824	0.373596	1.04614	2.64178	5.69891	11.1796	20.3314
37.58	1.80054	3.33813	12.4355	40.4414	86.0652	167.888	303.314	516.239	825.17	1237.09		37.52	-0.0867927	0.0628045	0.219482	0.103882	0.382996	1.04614	2.65118	5.72003	11.189	20.3392
37.68	1.79956	3.34058	12.4839	40.5586	86.2761	168.24	303.852	517.006	826.244	1238.41		37.62	-0.0961914	0.0510864	0.210083	0.106201	0.381409	1.03674	2.63165	5.71063	11.1874	20.3353
37.78	1.79956	3.34595	12.5151	40.6602	86.4753	168.58	304.383	517.77	827.312	1239.72		37.72	-0.086792	0.0526733	0.228882	0.114868	0.390808	1.04614	2.64105	5.72943	11.2085	20.3541
37.88	1.80737	3.35767	12.5542	40.7695	86.6682	168.927	304.91	518.538	828.384	1241.02		37.82	-0.086792	0.0588989	0.235107	0.111694	0.390808	1.04773	2.64728	5.73566	11.2085	20.358
37.98	1.80737	3.36548	12.584	40.8696	86.8582	169.26	305.442	519.299	829.441	1242.32		37.92	-0.0985107	0.0471802	0.223389	0.0999756	0.379089	1.05237	2.64728	5.72394	11.2085	20.3369
38.08	1.81909	3.36548	12.6206	40.9883	87.0481	169.599	305.981	520.048	830.504	1243.64		38.02	-0.0961912	0.0479128	0.225708	0.100708	0.379089	1.04846	2.63788	5.72394	11.2108	20.351
38.18	1.81909	3.3772	12.6455	41.0977	87.2566	169.918	306.531	520.807	831.553	1244.92		38.12	-0.0836182	0.0448608	0.228882	0.0976563	0.372864	1.05164	2.65277	5.72943	11.214	20.3541
38.28	1.8269	3.39429	12.6924	41.228	87.4534	170.257	307.045	521.566	832.613	1246.24		38.22	-0.086792	0.0510864	0.232788	0.103882	0.389221	1.05554	2.659	5.73566	11.2257	20.3682
38.38	1.84155	3.40845	12.7168	41.3335	87.6472	170.599	307.584	522.327	833.655	1247.54		38.32	-0.0844727	0.0534058	0.225708	0.106201	0.385315	1.05627	2.66132	5.73639	11.2209	20.3806
38.48	1.84253	3.42407	12.7612	41.4126	87.8479	170.947	308.096	523.09	834.695	1248.84		38.42	-0.0852051	0.0526733	0.224976	0.105469	0.384583	1.04773	2.659	5.73724	11.239	20.3737
38.58	1.86206	3.4187	12.7769	41.4907	88.0208	171.26	308.641	523.821	835.754	1250.12		38.52	-0.0727539	0.0565796	0.24292	0.111694	0.388489	1.05396	2.659	5.74347	11.2358	20.3877
38.68	1.84497	3.42554	12.8018	41.5991	88.2292	171.605	309.155	524.557	836.778	1251.43		38.62	-0.0789795	0.0588989	0.24292	0.111694	0.379089	1.05396	2.66681	5.74347	11.2358	20.3994
38.78	1.85962	3.4397	12.8379	41.6719	88.4167	171.941	309.693	525.299	837.822	1252.72		38.72	-0.086792	0.0510864	0.235107	0.111694	0.371277	1.05237	2.659	5.73566	11.2358	20.3893
38.88	1.87378	3.44751	12.8628	41.7827	88.6199	172.271	310.215	526.069	838.868	1254.01		38.82	-0.0844727	0.0534058	0.23584	0.111694	0.373596	1.04846	2.66132	5.74969	11.2358	20.3939
38.98	1.87378	3.44751	12.9136	41.8828	88.8191	172.592	310.757	526.819	839.897	1255.3		38.92	-0.0750732	0.0628052	0.239013	0.111694	0.382996	1.05786	2.6684	5.75677	11.2476	20.4033
39.08	1.88159	3.46704	12.9385	41.9727	89.0183	172.93	311.274	527.579	840.933	1256.61		39.02	-0.086792	0.0510864	0.227295	0.0999756	0.371277	1.04614	2.64728	5.73566	11.2358	20.3994
39.18	1.88403	3.46704	12.9761	42.0625	89.2083	173.267	311.787	528.338	841.958	1257.8		39.12	-0.0891113	0.0510864	0.227295	0.111694	0.368958	1.04614	2.64728	5.73566	11.2421	20.3971
39.28	1.88159	3.48657	13.0059	42.1602	89.405	173.62	312.305	529.096	842.996	1258.78		39.22	-0.0844727	0.0534058	0.227295	0.114014	0.361877	1.04614	2.66132	5.73798	11.2499	20.4017
39.38	1.89722	3.5061	13.0308	42.2329	89.6238	173.978	312.821	529.859	844.026	1258.22		39.32	-0.0688477	0.0612183	0.227295	0.123413	0.379089	1.04614	2.67072	5.75519	11.2593	20.4189
39.48	1.89722	3.5061	13.0659	42.3203	89.8269	174.322	313.352	530.6	845.051	1257.96		39.42	-0.0812988	0.0487671	0.232789	0.117188	0.363464	1.03992	2.6629	5.74738	11.2507	20.4111
39.58	1.8894	3.52417	13.105	42.4189	90.0261	174.667	313.864	531.345	846.086	1258.96		39.52	-0.0750731	0.0526735	0.239014	0.121826	0.371277	1.05786	2.6629	5.74738	11.2616	20.4111
39.68	1.90747	3.52564	13.1323	42.5156	90.2136	174.994	314.401	532.075	847.112	1260.23		39.62	-0.0727539	0.0479126	0.239746	0.129639	0.365784	1.05786	2.66522	5.74738	11.2788	20.4252
39.78	1.89722	3.53345	13.1543	42.625	90.4246	175.32	314.913	532.854	848.1	1261.43		39.72	-0.0758057	0.0542603	0.234375	0.128906	0.365051	1.04773	2.67389	5.74896	11.2687	20.4244
39.88	1.90894	3.54809	13.2002	42.749	90.6252	175.656	315.43	533.613	849.117	1262.67		39.82	-0.0672607	0.0510864	0.245239	0.135132	0.379089	1.05396	2.67072	5.75287	11.2866	20.4385
39.98	1.91187	3.55688	13.2417	42.8594	90.8152	175.998	315.947	534.34	850.151	1263.92		39.92	-0.0649414	0.0534058	0.241333	0.137451	0.381409	1.0625	2.67303	5.74579	11.2874	20.4502
40.08	1.92065	3.56079	13.2769	42.9531	91.0066	176.34	316.455	535.088	851.172	1265.18		40.02	-0.0633544	0.0549928	0.24292	0.139038	0.382996	1.05786	2.67462	5.74579	11.2905	20.4424
40.18	1.92456	3.5686	13.2949	43.0508	91.2004	176.677	316.953	535.819	852.176	1266.4		40.12	-0.0640869	0.0565796	0.252319	0.146118	0.384583	1.05945	2.67462	5.74274	11.2921	20.4518
40.28	1.92456	3.59204	13.3354	43.1523	91.3972	177.017	317.465	536.561	853.186	1267.64		40.22	-0.0789795	0.0510864	0.244507	0.123413	0.37677	1.05164	2.6629	5.7536	11.296	20.4463
40.38	1.9231	3.59058	13.3564	43.2524	91.616	177.349	317.977	537.282	854.189	1268.86		40.32	-0.0766602	0.0510864	0.237427	0.133545	0.381409	1.04456	2.67072	5.74969	11.2889	20.4587
40.48	1.92065	3.6062	13.3809	43.3774	91.7878	177.677	318.504	538.013	855.176	1270.09		40.42	-0.0688477	0.0510864	0.246826	0.142944	0.389221	1.05396	2.67072	5.75909	11.3062	20.4619
40.58	1.93872	3.61548	13.4253	43.4766	91.9675	178.01	319.001	538.756	856.201	1271.31		40.52	-0.075074	0.0510857	0.246825	0.142944	0.382996	1.05237	2.67072	5.75909	11.3046	20.4736
40.68	1.948	3.6272	13.4644	43.5913	92.1575	178.33	319.512	539.506	857.174	1272.54		40.62	-0.0773926	0.0471802	0.236694	0.131226	0.372864	1.04773	2.659	5.75677	11.2999	20.4713
40.78	1.95972	3.62866	13.5034	43.6914	92.3347	178.649	320.02	540.225	858.183	1273.74		40.72	-0.071167	0.0471802	0.252319	0.131226	0.379089	1.05396	2.659	5.76068	11.3062	20.4752
40.88	1.95972	3.64819	13.5439	43.8179	92.5237	178.988	320.531	540.945	859.191	1274.96		40.82	-0.0789795	0.041687	0.237427	0.125732	0.371277	1.04846	2.6535	5.74579	11.2983	20.472
40.98	1.96753	3.64673	13.5737	43.9102	92.7058	179.306	321.029	541.667	860.186	1276.15		40.92	-0.0789795	0.0510864	0.246826	0.132813	0.371277	1.05554	2.67462	5.75519	11.2983	20.4893
41.08	1.96753	3.67017	13.5957	44.0117	92.8933	179.658	321.533	542.397	861.152	1277.36		41.02	-0.0688475	0.0510866	0.245239	0.135132	0.371277	1.04614	2.6723	5.75519	11.2983	20.4893
41.18	1.96753	3.67798	13.6143	44.1094	93.1042	179.989	322.031	543.109	862.135	1278.56		41.12	-0.0727539	0.0510864	0.249146	0.137451	0.373596	1.04846	2.66522	5.76764	11.3085	20.4916
41.28	1.97925	3.6687	13.6558	44.2017	93.2893	180.306	322.534	543.819	863.121	1279.76		41.22	-0.0758057	0.0526733	0.252319	0.148438	0.384583	1.05945	2.67389	5.7724	11.3179	20.5127
41.38	1.9729	3.68579	13.6948	44.3086	93.4871	180.635	323.051	544.538	864.082	1280.95		41.32	-0.0906982	0.0455933	0.246826	0.142944	0.377502	1.05237	2.66681	5.76691	11.3179	20.501
41.48	1.97925	3.69897	13.7354	44.3999	93.6682	180.956	323.551	545.27	865.07	1282.15		41.42	-0.0789795	0.0393677	0.254638	0.142944	0.371277	1.04614	2.66522	5.77472	11.3179	20.5088
41.58	1.98071	3.70923	13.7676	44.5054	93.8723	181.273	324.064	545.993	866.046	1283.34		41.52	-0.0860589	0.0315559	0.246827	0.135864	0.365784	1.04065	2.6535	5.76923	11.3124	20.515
41.68	1.99487	3.71167	13.7964	44.5938	94.0691	181.603	324.574	546.69	867.027	1284.56		41.62	-0.0828857	0.0315552	0.245239	0.139038	0.375183	1.04773	2.6629	5.77863	11.3335	20.5221
41.78	2.00269	3.70386	13.8237	44.6782	94.2551	181.914	325.06	547.384	867.998	1285.73		41.72	-0.0812988	0.0331421	0.240601	0.146118	0.374451	1.03992	2.66449	5.77789	11.3406	20.5143
41.88	1.99731	3.72485	13.8628	44.7915	94.4753	182.248	325.542	548.116	868.959	1286.92		41.82	-0.0812988	0.0276489	0.235107	0.131226	0.359558	1.04224	2.659	5.763	11.3257	20.5205
41.98	2.0105	3.73657	13.8965	44.8594	94.6746	182.578	326.014	548.815	869.933	1288.09		41.92	-0.0906982	0.026062	0.235108	0.131226	0.359558	1.04065	2.65668	5.763	11.3374	20.5205
42.08	2.01831	3.73804	13.9214	44.9688	94.8567	182.904	326.512	549.518	870.924	1289.28		42.02	-0.0883788	0.0221559	0.237427	0.133545	0.361877	1.03674	2.6496	5.77704	11.3374	20.5306
42.18	2.00903	3.74829	13.9722	45.0703	95.0535	183.217	327.003	550.228	871.89	1290.44		42.12	-0.0883789	0.0214233	0.248413	0.135132	0.363464	1.03601	2.6629	5.77704	11.3296	20.5306
42.28	2.01831	3.7561	14.002	45.168	95.2449	183.519	327.489	550.924	872.851	1291.61		42.22	-0.0969238	0.0120239	0.239014	0.144531	0.363464	1.03833	2.6629	5.77081	11.3296	20.5244
42.38	2.02612	3.76782	14.0308	45.2695	95.4246	183.838	327.974	551.635	873.814	1292.77		42.32	-0.106323	0.0120239	0.227295	0.123413	0.351746	1.02661	2.65118	5.75909	11.3241	20.5244
42.48	2.03784	3.76782	14.0674	45.3594	95.5901	184.162	328.453	552.332	874.793	1293.94		42.42	-0.104736	0.0136108	0.227296	0.125	0.351013	1.0282	2.659	5.76068	11.3195	20.5315
42.58	2.02368	3.78882	14.1143	45.4702	95.7893	184.499	328.946	553.039	875.734	1295.12		42.52	-0.0961907	0.0221565	0.229615	0.133545	0.348572	1.03674	2.66132	5.76691	11.328	20.5306
42.68	2.04321	3.7937	14.1558	45.5742	95.9792	184.824	329.434	553.721	876.695	1296.27		42.62	-0.086792	0.0315552	0.239014	0.141357	0.351746	1.05164	2.67072	5.76691	11.3351	20.54
42.78	2.05347	3.78735	14.1753	45.6914	96.1589	185.127	329.92	554.409	877.656	1297.41		42.72	-0.10083	0.0198364	0.224976	0.123413	0.340027	1.03052	2.67072	5.763	11.3257	20.54
42.88	2.03247	3.80054	14.2051	45.8203	96.3372	185.47	330.387	555.108	878.587	1298.56		42.82	-0.116455	0.0120239	0.209351	0.125	0.331482	1.02429	2.66217	5.75677	11.3195	20.5315
42.98	2.04175	3.79907	14.2456	45.8906	96.5183	185.773	330.895	555.802	879.547	1299.71		42.92	-0.110229	0.0120239	0.215576	0.131226	0.326721	1.03052	2.659	5.76141	11.3241	20.5361
43.08	2.04956	3.81714	14.2847	45.9971	96.7239	186.098	331.397	556.493	880.496	1300.85		43.02	-0.107909	0.014344	0.216309	0.142944	0.322815	1.04297	2.67303	5.75751	11.328	20.5385
43.18	2.05591	3.82642	14.3237	46.0977	96.905	186.399	331.889	557.18	881.442	1302		43.12	-0.100098	0.0237427	0.219482	0.142944	0.332214	1.04614	2.68243	5.76459	11.3351	20.5596
43.28	2.06909	3.82642	14.3511	46.1836	97.0745	186.705	332.383	557.854	882.371	1303.13		43.22	-0.106323	0.0120239	0.213257	0.129639	0.320496	1.03442	2.67072	5.74347	11.3257	20.5463
43.38	2.05737	3.84351	14.4019	46.2686	97.2659	187.034	332.853	558.555	883.302	1304.28		43.32	-0.104004	0.0143433	0.206177	0.125732	0.322815	1.03674	2.68085	5.75751	11.328	20.5502
43.48	2.07446	3.84839	14.4409	46.3789	97.4558	187.351	333.352	559.249	884.24	1305.42		43.42	-0.086792	0.0214233	0.215576	0.135132	0.332214	1.04382	2.68866	5.76691	11.3358	20.5713
43.58	2.08228	3.85767	14.4722	46.4805	97.6379	187.67	333.852	559.927	885.166	1306.55		43.52	-0.0969237	0.012024	0.205444	0.127319	0.324402	1.02661	2.67462	5.75677	11.3218	20.5635
43.68	2.08081	3.86548	14.4971	46.5806	97.8152	187.989	334.321	560.616	886.113	1307.69		43.62	-0.104736	0.0136108	0.209351	0.128906	0.325989	1.02661	2.67621	5.74896	11.3289	20.5651
43.78	2.08325	3.86939	14.5269	46.6484	97.9988	188.299	334.826	561.307	887.062	1308.82		43.72	-0.0985107	0.0198364	0.215576	0.140625	0.332214	1.02661	2.68011	5.76691	11.3374	20.5713
43.88	2.08081	3.8772	14.5371	46.7305	98.1721	188.631	335.288	562.018	887.987	1309.96		43.82	-0.100098	0.0198364	0.215576	0.131226	0.340027	1.02661	2.67072	5.76691	11.3374	20.583
43.98	2.08081	3.89526	14.5801	46.8086	98.3762	188.938	335.774	562.709	888.907	1311.08		43.92	-0.115723	0.00812	0.204591	0.121826	0.330627	1.01721	2.67145	5.75592	11.3374	20.5814
44.08	2.08716	3.88501	14.6011	46.918	98.5442	189.244	336.26	563.366	889.862	1312.19		44.02	-0.106323	0.00812	0.207764	0.131226	0.337708	1.03833	2.67462	5.76691	11.3374	20.5908
44.18	2.08862	3.87866	14.6245	47	98.7058	189.559	336.71	564.067	890.781	1313.31		44.12	-0.104736	0.0097	0.209351	0.132813	0.329895	1.0376	2.6817	5.76849	11.3468	20.6018
44.28	2.07935	3.88892	14.6519	47.1016	98.8855	189.865	337.166	564.756	891.683	1314.42		44.22	-0.0985107	0.0159302	0.223389	0.137451	0.336121	1.03442	2.67853	5.77472	11.353	20.6049
44.38	2.0769	3.89673	14.7026	47.1797	99.0847	190.197	337.633	565.445	892.615	1315.52		44.32	-0.0985107	0.0276489	0.221069	0.140625	0.336121	1.03442	2.67853	5.77472	11.353	20.5986
44.48	2.08862	3.90845	14.7339	47.2891	99.2761	190.511	338.104	566.147	893.551	1316.62		44.42	-0.10083	0.026062	0.21167	0.131226	0.336121	1.03442	2.67853	5.7724	11.353	20.5986
44.58	2.08228	3.90601	14.7642	47.3672	99.4729	190.835	338.564	566.815	894.505	1317.73		44.52	-0.115722	0.0143441	0.206178	0.125732	0.330627	1.02893	2.67303	5.76923	11.3577	20.6049
44.68	2.08618	3.92017	14.8042	47.457	99.6487	191.158	339.041	567.499	895.443	1318.83		44.62	-0.0930176	0.0253296	0.215576	0.136719	0.340027	1.03833	2.68402	5.78021	11.3624	20.6158
44.78	2.10034	3.91089	14.8276	47.5508	99.8191	191.449	339.524	568.17	896.363	1319.94		44.72	-0.0985107	0.0198364	0.203857	0.131226	0.340027	1.02661	2.67621	5.78253	11.3569	20.608
44.88	2.09253	3.90845	14.8574	47.6602	100.018	191.76	339.968	568.844	897.256	1321.03		44.82	-0.109497	0.0221558	0.217896	0.133545	0.342346	1.02893	2.68085	5.78326	11.3647	20.6088
44.98	2.10034	3.90845	14.8823	47.7515	100.218	192.056	340.434	569.499	898.176	1322.1		44.92	-0.106323	0.0292358	0.227295	0.153076	0.351746	1.03601	2.69025	5.78644	11.3647	20.6182
45.08	2.09106	3.92554	14.915	47.8608	100.389	192.38	340.883	570.168	899.101	1323.21		45.02	-0.104004	0.0221559	0.217896	0.146851	0.351746	1.02893	2.69098	5.78876	11.3671	20.6322
45.18	2.10962	3.92798	14.9565	47.9321	100.577	192.701	341.355	570.85	900.026	1324.3		45.12	-0.104736	0.0221558	0.231201	0.139038	0.343933	1.03052	2.68634	5.79034	11.3687	20.6322
45.28	2.11206	3.9397	14.9839	48.0195	100.768	193.021	341.836	571.51	900.945	1325.38		45.22	-0.112549	0.0292358	0.232788	0.140625	0.34552	1.0321	2.68793	5.80365	11.3687	20.6354
45.38	2.11987	3.9397	14.998	48.1265	100.968	193.342	342.327	572.182	901.875	1326.47		45.32	-0.118042	0.0237427	0.227295	0.135132	0.33844	1.02661	2.68243	5.79584	11.3687	20.6416
45.48	2.11987	3.92944	15.0049	48.2227	101.128	193.638	342.793	572.821	902.776	1327.55		45.42	-0.118042	0.0237427	0.224976	0.135132	0.332214	1.03442	2.68243	5.78644	11.3687	20.6416
45.58	2.11987	3.9397	15.0347	48.3384	101.327	193.951	343.262	573.467	903.672	1328.65		45.52	-0.118042	0.0237429	0.215576	0.132813	0.332214	1.03442	2.68011	5.78644	11.3687	20.6416
45.68	2.12134	3.95776	15.0723	48.436	101.513	194.225	343.735	574.134	904.556	1329.74		45.62	-0.115723	0.026062	0.217896	0.124146	0.332214	1.03674	2.67303	5.79657	11.3788	20.6556
45.78	2.12622	3.96704	15.1128	48.5405	101.725	194.545	344.2	574.798	905.471	1330.81		45.72	-0.118042	0.0237427	0.215576	0.115601	0.320496	1.03284	2.67072	5.79425	11.3741	20.651
45.88	2.12769	3.96704	15.1426	48.6484	101.896	194.865	344.649	575.444	906.354	1331.89		45.82	-0.116455	0.0308228	0.228882	0.117188	0.322083	1.0282	2.67072	5.79584	11.3663	20.651
45.98	2.1394	3.97095	15.1636	48.7305	102.046	195.171	345.123	576.109	907.269	1332.97		45.92	-0.110229	0.0276489	0.221801	0.131226	0.328308	1.03442	2.67072	5.81378	11.3843	20.6572
46.08	2.1394	3.96948	15.1846	48.8203	102.225	195.47	345.582	576.768	908.143	1334.05		46.02	-0.115722	0.0221565	0.221802	0.123413	0.334534	1.02893	2.67303	5.8067	11.3788	20.6517
46.18	2.15112	3.98804	15.2144	48.9102	102.399	195.77	346.063	577.419	909.043	1335.1		46.12	-0.0946045	0.0315552	0.231201	0.123413	0.343933	1.03833	2.68243	5.80988	11.3882	20.6729
46.28	2.15112	3.99048	15.2456	49.0313	102.577	196.068	346.512	578.07	909.927	1336.16		46.22	-0.0930176	0.0331421	0.232788	0.125	0.34552	1.0376	2.69574	5.81927	11.3898	20.6744
46.38	2.15894	3.99829	15.2847	49.1406	102.749	196.369	346.953	578.729	910.812	1337.22		46.32	-0.086792	0.0377808	0.239014	0.129639	0.351746	1.03442	2.70197	5.82318	11.4061	20.6869
46.48	2.15894	4.01001	15.2949	49.2227	102.917	196.689	347.422	579.377	911.703	1338.28		46.42	-0.0961914	0.0221558	0.227296	0.114014	0.342346	1.02502	2.69257	5.80438	11.3905	20.6713
46.58	2.17065	4.01929	15.3408	49.3125	103.125	197.01	347.893	580.038	912.596	1339.34		46.52	-0.0985113	0.0315546	0.235107	0.123413	0.349426	1.03442	2.70197	5.81219	11.3999	20.6901
46.68	2.18237	3.99927	15.3535	49.3696	103.279	197.297	348.355	580.677	913.482	1340.39		46.62	-0.106323	0.0237427	0.227295	0.115601	0.332214	1.02661	2.70197	5.79816	11.3999	20.6729
46.78	2.16138	4.01538	15.3931	49.478	103.453	197.626	348.796	581.337	914.347	1341.43		46.72	-0.104736	0.0370483	0.228882	0.117188	0.333801	1.0282	2.70355	5.79974	11.4015	20.6744
46.88	2.17603	4.02173	15.4175	49.543	103.639	197.92	349.26	581.971	915.232	1342.48		46.82	-0.110229	0.0292358	0.215576	0.111694	0.326721	1.02039	2.69806	5.79425	11.396	20.6768
46.98	2.17065	4.03735	15.4644	49.6602	103.839	198.228	349.715	582.651	916.108	1343.51		46.92	-0.0961914	0.0299683	0.217896	0.114014	0.322815	1.01331	2.7121	5.79657	11.41	20.6791
47.08	2.19019	4.04126	15.4785	49.7524	104.03	198.512	350.172	583.263	916.992	1344.56		47.02	-0.0883787	0.0393679	0.227295	0.123413	0.332214	1.03442	2.70978	5.80597	11.4171	20.6885
47.18	2.17603	4.04907	15.5151	49.832	104.21	198.83	350.616	583.92	917.857	1345.58		47.12	-0.0922852	0.041687	0.237427	0.123413	0.334534	1.02344	2.7215	5.82001	11.41	20.7025
47.28	2.18237	4.04907	15.5464	49.9297	104.401	199.144	351.074	584.574	918.758	1346.62		47.22	-0.0891113	0.0432739	0.239014	0.115601	0.324402	1.03052	2.71368	5.82159	11.4116	20.7041
47.38	2.18237	4.06079	15.5791	50	104.579	199.463	351.535	585.212	919.619	1347.67		47.32	-0.0828857	0.0448608	0.240601	0.117188	0.337708	1.0321	2.71527	5.82086	11.4132	20.7151
47.48	2.19409	4.0686	15.6089	50.103	104.768	199.771	352.004	585.862	920.496	1348.72		47.42	-0.106323	0.0393677	0.235108	0.123413	0.332214	1.03442	2.70978	5.80597	11.4077	20.708
47.58	2.19409	4.08032	15.6479	50.2031	104.968	200.072	352.447	586.51	921.355	1349.75		47.52	-0.104003	0.0416877	0.237427	0.125732	0.334534	1.03442	2.7121	5.80829	11.4163	20.7087
47.68	2.19409	4.08813	15.687	50.3125	105.147	200.383	352.887	587.149	922.228	1350.78		47.62	-0.0946045	0.0510864	0.246826	0.135132	0.343933	1.03442	2.7215	5.81769	11.4194	20.7119
47.78	2.19263	4.09985	15.7183	50.4126	105.346	200.67	353.336	587.807	923.097	1351.81		47.72	-0.0914307	0.0425415	0.239014	0.136719	0.337708	1.0282	2.71368	5.81146	11.4132	20.7174
47.88	2.2019	4.11157	15.7573	50.5132	105.531	200.959	353.797	588.453	923.967	1352.84		47.82	-0.0946045	0.0393677	0.239014	0.142944	0.343933	1.03442	2.71368	5.81769	11.4171	20.7236
47.98	2.2019	4.11938	15.7886	50.625	105.698	201.26	354.249	589.1	924.836	1353.86		47.92	-0.0922852	0.0393677	0.239013	0.142944	0.343933	1.03442	2.71368	5.81537	11.4077	20.7314
48.08	2.2019	4.13745	15.8247	50.7212	105.888	201.58	354.696	589.755	925.698	1354.87		48.02	-0.0922843	0.0440072	0.229615	0.133545	0.334534	1.02503	2.716	5.79657	11.4124	20.722
48.18	2.21997	4.12964	15.8628	50.8203	106.057	201.9	355.163	590.399	926.554	1355.9		48.12	-0.0836182	0.0620728	0.240601	0.144531	0.34552	1.03601	2.71295	5.81927	11.4304	20.7448
48.28	2.22144	4.13501	15.9058	50.9204	106.237	202.18	355.633	591.045	927.402	1356.92		48.22	-0.0844727	0.0588989	0.244507	0.14917	0.359558	1.04224	2.7215	5.8255	11.4272	20.751
48.38	2.2229	4.15601	15.9331	51.0391	106.417	202.467	356.082	591.68	928.254	1357.95		48.32	-0.0750732	0.0588989	0.235107	0.142944	0.351746	1.04224	2.7215	5.82391	11.4351	20.7487
48.48	2.23315	4.14673	15.9512	51.1484	106.565	202.748	356.537	592.319	929.113	1358.93		48.42	-0.0985107	0.0471802	0.223388	0.131226	0.340027	1.02893	2.70978	5.81378	11.4233	20.7354
48.58	2.22144	4.16626	15.9995	51.2383	106.757	203.045	356.973	592.938	929.963	1359.95		48.52	-0.0922844	0.0416877	0.217896	0.137451	0.334534	1.0188	2.70197	5.80829	11.4272	20.7299
48.68	2.22144	4.16626	16.019	51.3359	106.925	203.338	357.422	593.565	930.82	1360.97		48.62	-0.0828857	0.0510864	0.227295	0.144531	0.351746	1.03284	2.70197	5.81537	11.4272	20.751
48.78	2.22925	4.16626	16.0439	51.457	107.095	203.62	357.883	594.186	931.665	1361.98		48.72	-0.0812988	0.0526733	0.228882	0.136719	0.353333	1.0282	2.70355	5.80756	11.4288	20.7526
48.88	2.22925	4.17798	16.0737	51.5327	107.264	203.939	358.324	594.809	932.531	1362.99		48.82	-0.0750732	0.0588989	0.235107	0.142944	0.349426	1.03442	2.70978	5.81378	11.4351	20.7666
48.98	2.23169	4.18579	16.1128	51.6094	107.444	204.26	358.774	595.428	933.383	1363.98		48.92	-0.0789795	0.0518188	0.225709	0.133545	0.330627	1.02502	2.7066	5.80438	11.4319	20.7572
49.08	2.22925	4.1897	16.144	51.7031	107.616	204.551	359.223	596.061	934.213	1364.97		49.02	-0.0867924	0.0682979	0.244506	0.142944	0.340027	1.03442	2.70978	5.8255	11.4351	20.7783
49.18	2.22925	4.19751	16.1636	51.7813	107.807	204.83	359.667	596.669	935.043	1365.98		49.12	-0.0844727	0.0612183	0.229614	0.137451	0.334534	1.02893	2.70428	5.82623	11.4413	20.7728
49.28	2.21997	4.20923	16.2065	51.8828	107.987	205.119	360.114	597.307	935.902	1366.96		49.22	-0.0734863	0.0643921	0.240601	0.148438	0.34552	1.03992	2.71527	5.83099	11.4523	20.7955
49.38	2.23853	4.21704	16.2246	51.9922	108.186	205.439	360.563	597.919	936.767	1367.96		49.32	-0.0672607	0.0768433	0.245239	0.152344	0.357971	1.04614	2.7215	5.83722	11.4585	20.8018
49.48	2.24097	4.20776	16.2417	52.082	108.36	205.727	361.014	598.534	937.605	1368.94		49.42	-0.0789795	0.0588989	0.227295	0.131226	0.332214	1.03442	2.70746	5.8255	11.4468	20.7979
49.58	2.23706	4.2146	16.2808	52.1719	108.538	206.025	361.469	599.148	938.436	1369.92		49.52	-0.0844718	0.0612191	0.229615	0.133545	0.342346	1.03674	2.7121	5.82782	11.4608	20.8002
49.68	2.23706	4.22729	16.3057	52.2524	108.718	206.326	361.899	599.788	939.281	1370.91		49.62	-0.0734863	0.0722046	0.240601	0.144531	0.353333	1.04773	2.72308	5.84821	11.4718	20.8229
49.78	2.24878	4.22485	16.3433	52.3477	108.905	206.609	362.34	600.405	940.133	1371.9		49.72	-0.0695801	0.0706177	0.236694	0.142944	0.351746	1.04614	2.7215	5.83722	11.4679	20.8197
49.88	2.24878	4.23657	16.3745	52.4492	109.108	206.927	362.775	601.038	940.963	1372.87		49.82	-0.0766602	0.072937	0.237427	0.143677	0.351746	1.04614	2.72382	5.83954	11.4608	20.8236
49.98	2.24878	4.24438	16.4043	52.5391	109.276	207.228	363.231	601.657	941.801	1373.85		49.92	-0.0789795	0.0706177	0.235107	0.135132	0.340027	1.03442	2.7215	5.83722	11.4585	20.8213
50.08	2.25903	4.27319	16.4502	52.6577	109.456	207.506	363.66	602.285	942.64	1374.84		50.02	-0.0789795	0.0706177	0.233521	0.135132	0.340027	1.03442	2.7215	5.84503	11.4569	20.8213
50.18	2.26587	4.27563	16.4839	52.7695	109.635	207.8	364.103	602.898	943.483	1375.86		50.12	-0.0805664	0.0706177	0.228882	0.142944	0.340027	1.03442	2.72931	5.84344	11.4585	20.833
50.28	2.28003	4.27954	16.5151	52.8633	109.819	208.092	364.555	603.51	944.336	1376.83		50.22	-0.0969238	0.0722046	0.223389	0.132813	0.329895	1.03601	2.71918	5.82709	11.4484	20.8229
50.38	2.28003	4.2937	16.5464	52.9595	110.017	208.387	364.996	604.126	945.168	1377.81		50.32	-0.0906982	0.0784302	0.223389	0.139038	0.334534	1.04224	2.72382	5.83331	11.4546	20.8369
50.48	2.29175	4.30688	16.5854	53.0508	110.206	208.66	365.421	604.741	946.002	1378.76		50.42	-0.0985107	0.0706177	0.215576	0.131226	0.332214	1.03442	2.70978	5.82318	11.4445	20.8408
50.58	2.29175	4.3147	16.6152	53.1406	110.378	208.959	365.864	605.37	946.826	1379.74		50.52	-0.0961907	0.0729377	0.217896	0.133545	0.334534	1.03516	2.7121	5.8161	11.4491	20.8431
50.68	2.29956	4.32007	16.644	53.2319	110.565	209.248	366.305	605.999	947.665	1380.73		50.62	-0.086792	0.0823364	0.227295	0.142944	0.343933	1.03833	2.73322	5.83722	11.4585	20.8525
50.78	2.31128	4.33032	16.6831	53.3438	110.739	209.549	366.725	606.62	948.484	1381.69		50.72	-0.0961914	0.0706177	0.215576	0.133545	0.334534	1.02893	2.72382	5.82782	11.4569	20.851
50.88	2.31909	4.33813	16.7339	53.4336	110.911	209.843	367.172	607.249	949.293	1382.66		50.82	-0.086792	0.0706177	0.227295	0.142944	0.341614	1.04614	2.73322	5.83722	11.4647	20.8698
50.98	2.33081	4.34741	16.7627	53.521	111.074	210.116	367.621	607.866	950.125	1383.62		50.92	-0.0812988	0.0643921	0.22107	0.134399	0.325989	1.03992	2.72467	5.82867	11.4523	20.8541
51.08	2.34009	4.34985	16.7832	53.6211	111.257	210.403	368.049	608.479	950.933	1384.58		51.02	-0.0867927	0.070617	0.227294	0.131226	0.332214	1.04614	2.7215	5.8255	11.4702	20.8604
51.18	2.34253	4.35767	16.812	53.7134	111.436	210.689	368.486	609.088	951.754	1385.54		51.12	-0.0844727	0.0612183	0.217896	0.121826	0.330627	1.04614	2.71991	5.81451	11.4608	20.851
51.28	2.34106	4.36938	16.8511	53.8008	111.608	210.978	368.934	609.711	952.575	1386.49		51.22	-0.0750732	0.0690308	0.225708	0.129639	0.340027	1.04614	2.72931	5.81769	11.4702	20.8604
51.38	2.33862	4.36938	16.894	53.9102	111.779	211.273	369.356	610.319	953.394	1387.44		51.32	-0.0734863	0.0643921	0.221069	0.125	0.341614	1.04773	2.7309	5.81927	11.4718	20.8737
51.48	2.34399	4.36792	16.9214	54	111.964	211.56	369.757	610.919	954.198	1388.4		51.42	-0.0750732	0.0628052	0.219483	0.135132	0.340027	1.04614	2.73944	5.81769	11.4679	20.8721
51.58	2.35034	4.37183	16.9409	54.0962	112.135	211.835	370.192	611.521	955.023	1389.37		51.52	-0.0727541	0.0651243	0.221802	0.137451	0.342346	1.04846	2.73553	5.82782	11.4608	20.8822
51.68	2.34497	4.37329	16.9722	54.1782	112.323	212.135	370.596	612.112	955.819	1390.3		51.62	-0.0750732	0.0628052	0.224976	0.135132	0.33844	1.04614	2.73322	5.8255	11.4585	20.8799
51.78	2.35815	4.39282	16.9995	54.2734	112.503	212.416	371.02	612.713	956.621	1391.24		51.72	-0.0672607	0.0628052	0.215576	0.135132	0.332214	1.04614	2.7309	5.8255	11.4585	20.8799
51.88	2.36597	4.4021	17.0425	54.3843	112.692	212.726	371.457	613.324	957.423	1392.2		51.82	-0.0679932	0.0643921	0.214844	0.134399	0.333801	1.04541	2.72308	5.82477	11.4601	20.8932
51.98	2.38696	4.41772	17.0815	54.4897	112.866	213.025	371.882	613.936	958.23	1393.13		51.92	-0.0789795	0.0706177	0.210083	0.131226	0.349426	1.04224	2.73712	5.83331	11.4741	20.8994
52.08	2.38013	4.42798	17.1143	54.5781	113.046	213.317	372.313	614.534	959.031	1394.06		52.02	-0.0860589	0.0628059	0.198365	0.125732	0.334534	1.03674	2.73163	5.82782	11.467	20.9001
52.18	2.3894	4.42798	17.1323	54.6875	113.216	213.597	372.733	615.129	959.832	1395.01		52.12	-0.0828857	0.0628052	0.207764	0.135132	0.332214	1.04614	2.73944	5.83722	11.4819	20.915
52.28	2.39722	4.4397	17.1558	54.7695	113.385	213.888	373.153	615.709	960.652	1395.92		52.22	-0.0930176	0.0526733	0.197632	0.125	0.333801	1.04773	2.72308	5.82709	11.4718	20.9026
52.38	2.40112	4.44751	17.1855	54.8711	113.577	214.17	373.563	616.302	961.444	1396.83		52.32	-0.086792	0.0588989	0.213257	0.131226	0.340027	1.04224	2.72931	5.84344	11.4757	20.9072
52.48	2.40259	4.46851	17.2236	54.9609	113.766	214.48	373.992	616.916	962.254	1397.77		52.42	-0.086792	0.0612183	0.206177	0.131958	0.342346	1.05469	2.72931	5.83954	11.4686	20.9095
52.58	2.4104	4.45923	17.2534	55.0586	113.91	214.75	374.437	617.509	963.065	1398.69		52.52	-0.0789804	0.0706168	0.213988	0.135132	0.351746	1.05786	2.72931	5.84894	11.4858	20.9307
52.68	2.41284	4.48901	17.3027	55.1797	114.087	215.06	374.856	618.106	963.844	1399.63		52.62	-0.0906982	0.0588989	0.196045	0.123413	0.340027	1.04614	2.71759	5.83722	11.4741	20.9189
52.78	2.43872	4.48657	17.3135	55.2578	114.245	215.318	375.284	618.698	964.674	1400.56		52.72	-0.0906982	0.0706177	0.201538	0.123413	0.340027	1.04614	2.71527	5.84503	11.4835	20.9307
52.88	2.44019	4.48901	17.3433	55.3594	114.417	215.627	375.694	619.315	965.472	1401.48		52.82	-0.0961914	0.0635376	0.186646	0.129639	0.342346	1.04614	2.7121	5.83722	11.4686	20.9229
52.98	2.44019	4.49438	17.3745	55.4609	114.577	215.908	376.11	619.897	966.272	1402.39		52.92	-0.0883789	0.0565796	0.196044	0.139038	0.351746	1.04614	2.7215	5.84894	11.4764	20.9307
53.08	2.45972	4.50366	17.4136	55.5601	114.766	216.209	376.52	620.495	967.07	1403.29		53.02	-0.104736	0.0510869	0.196045	0.128906	0.339294	1.03601	2.70978	5.83881	11.4718	20.9189
53.18	2.46899	4.51001	17.4565	55.6431	114.911	216.478	376.963	621.077	967.874	1404.21		53.12	-0.0985107	0.0628052	0.196045	0.132813	0.336121	1.04224	2.70978	5.84503	11.4858	20.9189
53.28	2.47534	4.51782	17.4956	55.7227	115.096	216.76	377.387	621.667	968.668	1405.11		53.22	-0.0961914	0.0651245	0.198364	0.125732	0.350159	1.04456	2.7121	5.85516	11.4882	20.933
53.38	2.48315	4.5437	17.5332	55.8384	115.268	217.055	377.796	622.288	969.457	1406.03		53.32	-0.0946045	0.0667114	0.197632	0.127319	0.350159	1.04614	2.71368	5.85516	11.4991	20.9424
53.48	2.50122	4.55688	17.5674	55.9375	115.454	217.351	378.249	622.87	970.243	1406.94		53.42	-0.0812988	0.0761108	0.189819	0.136719	0.34552	1.04773	2.71527	5.85052	11.4913	20.944
53.58	2.50122	4.55688	17.5933	56.0273	115.598	217.627	378.654	623.428	971.031	1407.83		53.52	-0.0867918	0.0706179	0.196045	0.123413	0.340027	1.04065	2.7215	5.84271	11.4921	20.9385
53.68	2.49634	4.5647	17.6152	56.1172	115.788	217.899	379.051	624.026	971.812	1408.73		53.62	-0.0961914	0.072937	0.198364	0.124146	0.342346	1.03674	2.7121	5.83563	11.4882	20.9502
53.78	2.50122	4.57934	17.6729	56.2021	115.977	218.195	379.464	624.616	972.595	1409.65		53.72	-0.086792	0.0800171	0.206177	0.132813	0.349426	1.04614	2.7309	5.84503	11.5093	20.9502
53.88	2.52759	4.58032	17.7144	56.3125	116.15	218.486	379.888	625.206	973.384	1410.55		53.82	-0.0891113	0.0706177	0.199951	0.115601	0.340027	1.04614	2.7215	5.84503	11.507	20.9564
53.98	2.53003	4.58813	17.7456	56.4023	116.327	218.758	380.332	625.776	974.135	1411.46		53.92	-0.0969238	0.0722046	0.201539	0.125	0.341614	1.04773	2.72308	5.85834	11.4991	20.9518
54.08	2.53784	4.59985	17.7729	56.4922	116.495	219.045	380.742	626.34	974.902	1412.36		54.02	-0.0930174	0.0784304	0.205445	0.128906	0.347839	1.05164	2.73553	5.86456	11.5132	20.9697
54.18	2.54956	4.59985	17.7871	56.5649	116.678	219.292	381.154	626.913	975.683	1413.26		54.12	-0.0883789	0.0807495	0.198364	0.121826	0.357971	1.04456	2.73163	5.8653	11.5155	20.972
54.28	2.54712	4.61792	17.8301	56.6782	116.876	219.586	381.555	627.497	976.457	1414.17		54.22	-0.0883789	0.0940552	0.199951	0.123413	0.357971	1.04614	2.73322	5.86066	11.5272	20.9791
54.38	2.55981	4.6311	17.8628	56.772	117.046	219.857	381.971	628.088	977.234	1415.07		54.32	-0.0930176	0.0823364	0.201538	0.123413	0.34552	1.04773	2.7348	5.86224	11.5226	20.983
54.48	2.573	4.63892	17.9019	56.8672	117.208	220.127	382.403	628.639	977.996	1415.97		54.42	-0.086792	0.0940552	0.215576	0.123413	0.359558	1.06567	2.73871	5.87396	11.5265	20.9893
54.58	2.58081	4.63892	17.9331	56.9702	117.374	220.399	382.805	629.229	978.765	1416.87		54.52	-0.0844728	0.0963743	0.217895	0.125732	0.361877	1.06799	2.73163	5.86688	11.5194	20.9916
54.68	2.58081	4.66626	17.9751	57.0679	117.549	220.687	383.214	629.828	979.526	1417.77		54.62	-0.086792	0.0995483	0.227295	0.123413	0.359558	1.06567	2.72931	5.86456	11.5171	21.001
54.78	2.60181	4.67163	18.0151	57.1719	117.718	220.972	383.65	630.399	980.302	1418.67		54.72	-0.086792	0.0901489	0.227295	0.123413	0.371277	1.07349	2.72931	5.86456	11.5288	20.9994
54.88	2.61206	4.67017	18.0464	57.2813	117.878	221.24	384.055	630.967	981.074	1419.55		54.82	-0.0946045	0.0846558	0.219482	0.115601	0.365784	1.06641	2.72223	5.87079	11.5233	20.9877
54.98	2.62378	4.68188	18.0776	57.3735	118.05	221.512	384.447	631.538	981.826	1420.43		54.92	-0.0946045	0.0940552	0.227295	0.115601	0.375183	1.06958	2.7254	5.88019	11.5327	21.0049
55.08	2.62378	4.66089	18.105	57.4688	118.197	221.787	384.856	632.108	982.613	1421.3		55.02	-0.093018	0.0956417	0.228881	0.115601	0.37677	1.06885	2.73871	5.88177	11.5421	21.0042
55.18	2.62378	4.67261	18.1333	57.5703	118.389	222.074	385.237	632.692	983.365	1422.2		55.12	-0.086792	0.0901489	0.237427	0.103882	0.368958	1.05396	2.7309	5.87628	11.5366	20.9893
55.28	2.63013	4.68579	18.1597	57.6875	118.544	222.37	385.659	633.245	984.139	1423.08		55.22	-0.0883789	0.0878296	0.244507	0.103882	0.359558	1.05396	2.7215	5.87628	11.5366	20.9893
55.38	2.63159	4.69507	18.1938	57.7983	118.731	222.667	386.082	633.818	984.902	1423.96		55.32	-0.0922852	0.0807495	0.237427	0.106201	0.361877	1.05627	2.72382	5.8786	11.5507	21.0033
55.48	2.64868	4.70532	18.2339	57.8906	118.893	222.97	386.49	634.377	985.669	1424.85		55.42	-0.106323	0.0901489	0.223389	0.103882	0.359558	1.05396	2.7215	5.888	11.546	20.9994
55.58	2.64185	4.71704	18.2534	57.9922	119.073	223.26	386.891	634.95	986.453	1425.72		55.52	-0.104736	0.0901488	0.236694	0.103149	0.372864	1.05554	2.7215	5.88959	11.546	21.0026
55.68	2.6394	4.72876	18.2925	58.061	119.239	223.539	387.284	635.526	987.225	1426.58		55.62	-0.106323	0.0823364	0.235107	0.0921631	0.371277	1.05396	2.7215	5.888	11.5444	20.9987
55.78	2.65112	4.73657	18.3237	58.1602	119.417	223.799	387.692	636.096	987.98	1427.44		55.72	-0.0922852	0.0846558	0.237427	0.0944824	0.373596	1.05627	2.7215	5.888	11.5585	20.9916
55.88	2.64966	4.74194	18.355	58.25	119.596	224.076	388.095	636.635	988.742	1428.29		55.82	-0.0946045	0.0823364	0.235107	0.0921631	0.371277	1.06567	2.70978	5.87628	11.5562	21.001
55.98	2.64722	4.74976	18.3955	58.3428	119.789	224.359	388.524	637.193	989.493	1429.15		55.92	-0.0946045	0.0800171	0.235107	0.0905762	0.371277	1.06409	2.70978	5.87628	11.5546	20.9987
56.08	2.64868	4.74292	18.4199	58.4258	119.96	224.636	388.935	637.784	990.255	1430		56.02	-0.103149	0.0643927	0.227296	0.0758057	0.365051	1.05164	2.70123	5.87006	11.5421	20.983
56.18	2.66284	4.7522	18.4448	58.5156	120.122	224.912	389.348	638.342	991.019	1430.87		56.12	-0.104004	0.0791626	0.229614	0.0749512	0.373596	1.06018	2.69879	5.87701	11.5507	20.99
56.28	2.67065	4.76001	18.4761	58.5962	120.288	225.174	389.746	638.903	991.768	1431.73		56.22	-0.0946045	0.0823364	0.239014	0.0843506	0.382996	1.06958	2.70197	5.888	11.5679	21.001
56.38	2.67065	4.76001	18.4956	58.6602	120.436	225.442	390.128	639.459	992.515	1432.58		56.32	-0.0922852	0.0846558	0.241333	0.085083	0.385315	1.0719	2.70428	5.89032	11.5702	21.0033
56.48	2.66431	4.76001	18.5229	58.7422	120.608	225.709	390.504	640.03	993.259	1433.45		56.42	-0.0812988	0.0956421	0.252319	0.101563	0.396301	1.08289	2.71527	5.90131	11.5812	21.026
56.58	2.66284	4.76489	18.5605	58.8579	120.788	225.985	390.908	640.597	994.008	1434.3		56.52	-0.086792	0.0901489	0.246826	0.0960693	0.390808	1.07739	2.70197	5.90753	11.5851	21.0205
56.68	2.677	4.77563	18.6011	58.9375	120.979	226.267	391.303	641.174	994.743	1435.17		56.62	-0.0883789	0.0878296	0.246826	0.09375	0.389221	1.07507	2.69965	5.90753	11.5757	21.026
56.78	2.69019	4.77563	18.6323	59.0327	121.157	226.537	391.703	641.717	995.472	1436.02		56.72	-0.0922852	0.0924683	0.254639	0.0749512	0.385315	1.06799	2.69257	5.90985	11.5764	21.0189
56.88	2.69019	4.77564	18.6401	59.1094	121.332	226.806	392.114	642.284	996.211	1436.87		56.82	-0.0812988	0.103455	0.256226	0.0976563	0.393982	1.07898	2.70978	5.92865	11.5812	21.0299
56.98	2.69019	4.76929	18.6714	59.2188	121.478	227.078	392.492	642.854	996.92	1437.73		56.92	-0.0773926	0.10968	0.262451	0.103882	0.393127	1.08521	2.70197	5.93488	11.5874	21.0463
57.08	2.69019	4.77563	18.6963	59.2891	121.643	227.365	392.893	643.405	997.66	1438.58		57.02	-0.0946043	0.101868	0.254639	0.09375	0.400208	1.07739	2.70197	5.92706	11.5874	21.0322
57.18	2.68872	4.77563	18.7222	59.4009	121.815	227.628	393.289	643.957	998.41	1439.46		57.12	-0.0844727	0.104187	0.256958	0.0866699	0.393127	1.07971	2.70197	5.92938	11.5874	21.0345
57.28	2.698	4.79663	18.7705	59.4976	121.985	227.906	393.692	644.523	999.148	1440.29		57.22	-0.0883789	0.101868	0.254639	0.0921631	0.382996	1.07739	2.69025	5.92706	11.5757	21.0416
57.38	2.71509	4.80688	18.7949	59.6094	122.167	228.189	394.111	645.088	999.901	1441.14		57.32	-0.104736	0.101868	0.254639	0.0921631	0.382996	1.07739	2.69025	5.93646	11.5757	21.04
57.48	2.71753	4.79907	18.8042	59.6938	122.307	228.439	394.531	645.639	1000.66	1441.98		57.42	-0.114136	0.101868	0.254639	0.0921631	0.382996	1.07507	2.69025	5.92706	11.5679	21.04
57.58	2.72144	4.80786	18.8418	59.7954	122.486	228.715	394.922	646.228	1001.39	1442.82		57.52	-0.112548	0.103455	0.256226	0.0921631	0.384583	1.06726	2.69183	5.92865	11.5773	21.0416
57.68	2.72144	4.8147	18.8745	59.8867	122.616	228.981	395.324	646.768	1002.13	1443.66		57.62	-0.118042	0.117493	0.27417	0.0921631	0.390808	1.07349	2.69806	5.93488	11.5835	21.0463
57.78	2.72925	4.82642	18.9019	59.9883	122.758	229.248	395.723	647.319	1002.89	1444.51		57.72	-0.127441	0.106506	0.264771	0.0827637	0.389221	1.06409	2.68866	5.92548	11.5741	21.0424
57.88	2.72925	4.82642	18.9331	60.0859	122.936	229.511	396.116	647.877	1003.64	1445.34		57.82	-0.118042	0.10968	0.27417	0.0921631	0.390808	1.0719	2.69806	5.93488	11.5952	21.0518
57.98	2.74097	4.84106	18.9736	60.1709	123.137	229.796	396.524	648.445	1004.37	1446.19		57.92	-0.128174	0.0940552	0.266357	0.0843506	0.380676	1.05786	2.69025	5.92548	11.5858	21.0416
58.08	2.75024	4.84985	19.0034	60.2734	123.302	230.08	396.931	648.991	1005.11	1447.06		58.02	-0.137573	0.091736	0.266358	0.0843506	0.371277	1.05786	2.69025	5.91925	11.5796	21.0322
58.18	2.7605	4.84985	19.0347	60.3711	123.468	230.33	397.324	649.528	1005.87	1447.91		58.12	-0.135986	0.0839233	0.279663	0.0859375	0.375183	1.05945	2.69025	5.92084	11.5812	21.0338
58.28	2.77222	4.86157	19.0659	60.4414	123.659	230.582	397.717	650.077	1006.59	1448.73		58.22	-0.115723	0.0924683	0.288208	0.0944824	0.390808	1.06799	2.69257	5.92938	11.5897	21.0424
58.38	2.77222	4.86157	19.0854	60.5313	123.827	230.849	398.117	650.647	1007.32	1449.57		58.32	-0.106323	0.108093	0.296021	0.115601	0.379089	1.08521	2.70197	5.94659	11.5991	21.0518
58.48	2.77466	4.86938	19.1245	60.6016	124.018	231.119	398.516	651.172	1008.05	1450.41		58.42	-0.106323	0.0940552	0.291381	0.115601	0.379089	1.08521	2.70197	5.94659	11.5991	21.0596
58.58	2.78003	4.8811	19.1558	60.6914	124.21	231.388	398.906	651.721	1008.78	1451.25		58.52	-0.115722	0.0846565	0.288209	0.103882	0.368103	1.07581	2.69257	5.9372	11.5897	21.0502
58.68	2.78003	4.86939	19.1636	60.7617	124.385	231.666	399.297	652.229	1009.52	1452.06		58.62	-0.106323	0.0940552	0.297607	0.103882	0.371277	1.08521	2.69965	5.94659	11.5991	21.0596
58.78	2.76831	4.8772	19.2026	60.8594	124.556	231.935	399.675	652.768	1010.22	1452.89		58.72	-0.106323	0.0933228	0.299194	0.105469	0.372864	1.08679	2.69415	5.94818	11.6007	21.0612
58.88	2.78003	4.8772	19.2339	60.9321	124.714	232.209	400.063	653.307	1010.94	1453.72		58.82	-0.114136	0.0823364	0.296021	0.103882	0.371277	1.08521	2.69965	5.94818	11.6108	21.0596
58.98	2.78003	4.88892	19.2612	61.0078	124.879	232.48	400.461	653.849	1011.66	1454.54		58.92	-0.114136	0.0823364	0.289795	0.103882	0.368958	1.08521	2.69025	5.96613	11.6108	21.0596
59.08	2.77368	4.88892	19.2925	61.1094	125.046	232.74	400.852	654.377	1012.38	1455.37		59.02	-0.111816	0.0846565	0.292115	0.106201	0.361877	1.08753	2.69257	5.96686	11.6132	21.0619
59.18	2.78003	4.90064	19.3159	61.1851	125.229	232.99	401.233	654.928	1013.11	1456.19		59.12	-0.102417	0.101868	0.301514	0.114014	0.371277	1.09692	2.70197	5.97003	11.6226	21.0713
59.28	2.77222	4.90063	19.3472	61.2734	125.378	233.274	401.633	655.467	1013.8	1456.99		59.22	-0.102417	0.101868	0.301514	0.107788	0.359558	1.09692	2.71368	5.97003	11.6226	21.083
59.38	2.76294	4.91235	19.3682	61.3711	125.538	233.549	402.017	655.999	1014.52	1457.81		59.32	-0.10083	0.0933228	0.300781	0.109375	0.361145	1.09851	2.71527	5.97162	11.6241	21.0846
59.48	2.7605	4.92017	19.4058	61.4727	125.71	233.83	402.395	656.53	1015.23	1458.63		59.42	-0.0946045	0.0901489	0.297607	0.115601	0.367371	1.10474	2.7215	5.97784	11.6304	21.0908
59.58	2.77222	4.93188	19.4277	61.5508	125.858	234.099	402.774	657.069	1015.96	1459.43		59.52	-0.0946054	0.0885611	0.297607	0.115601	0.367371	1.10474	2.71918	5.97784	11.6304	21.0908
59.68	2.77222	4.93188	19.4644	61.6445	126.021	234.349	403.176	657.608	1016.66	1460.23		59.62	-0.108643	0.0706177	0.285889	0.103882	0.355652	1.09302	2.69806	5.96613	11.6163	21.0791
59.78	2.77222	4.9397	19.4956	61.7344	126.167	234.619	403.565	658.141	1017.37	1461.04		59.72	-0.118042	0.0706177	0.285889	0.103882	0.355652	1.09302	2.69806	5.96613	11.6069	21.0791
59.88	2.77075	4.95776	19.5332	61.8306	126.345	234.875	403.934	658.708	1018.09	1461.87		59.82	-0.10791	0.072937	0.288208	0.106201	0.360291	1.09534	2.70038	5.96844	11.6093	21.0814
59.98	2.78638	4.94604	19.5503	61.918	126.495	235.128	404.331	659.237	1018.82	1462.64		59.92	-0.106323	0.0745239	0.289795	0.105469	0.371277	1.0946	2.70038	5.97003	11.6108	21.083
60.08	2.77612	4.9646	19.5815	62.0195	126.672	235.386	404.674	659.777	1019.52	1463.44		60.02	-0.106323	0.0722046	0.288208	0.0983887	0.368958	1.08521	2.69574	5.97552	11.6108	21.083
60.18	2.79712	4.97485	19.6128	62.1094	126.835	235.67	405.06	660.298	1020.24	1464.25		60.12	-0.106323	0.0628052	0.281982	0.107788	0.359558	1.08521	2.70197	5.96613	11.6108	21.0814
60.28	2.79956	4.97485	19.6455	62.207	126.989	235.91	405.434	660.819	1020.95	1465.03		60.22	-0.116455	0.0510864	0.279663	0.0976563	0.349426	1.07507	2.69025	5.95599	11.6007	21.0533
60.38	2.80103	4.98022	19.6831	62.2969	127.167	236.158	405.805	661.358	1021.66	1465.83		60.32	-0.111816	0.0510864	0.278076	0.101563	0.355652	1.0813	2.69025	5.96222	11.6069	21.0596
60.48	2.80591	4.97876	19.7222	62.3984	127.327	236.42	406.155	661.897	1022.35	1466.63		60.42	-0.123535	0.0534058	0.288209	0.0968018	0.357971	1.09534	2.69257	5.96454	11.6093	21.0619
60.58	2.81274	4.99976	19.7744	62.4897	127.516	236.679	406.543	662.438	1023.05	1467.42		60.52	-0.114136	0.0604852	0.287475	0.113281	0.367371	1.10315	2.70197	5.97394	11.6187	21.0713
60.68	2.82837	5.00073	19.8042	62.6094	127.69	236.951	406.951	662.958	1023.77	1468.22		60.62	-0.121948	0.0315552	0.270264	0.103882	0.359558	1.08911	2.69415	5.96613	11.6108	21.0752
60.78	2.83081	5.01001	19.8472	62.6992	127.849	237.22	407.332	663.475	1024.49	1469.01		60.72	-0.120361	0.0331421	0.271851	0.105469	0.361145	1.0907	2.70355	5.96771	11.6124	21.0784
60.88	2.83081	5.00073	19.8652	62.7915	127.997	237.432	407.703	663.997	1025.16	1469.78		60.82	-0.116455	0.0377808	0.278076	0.111694	0.359558	1.08521	2.70197	5.97394	11.6187	21.0892
60.98	2.82397	5.0061	19.8965	62.8789	128.155	237.685	408.073	664.5	1025.83	1470.56		60.92	-0.137573	0.0175171	0.266358	0.0999756	0.347839	1.07349	2.69025	5.96063	11.6053	21.0713
61.08	2.8269	5.0271	19.9307	62.9897	128.344	237.956	408.461	665.027	1026.5	1471.36		61.02	-0.135253	0.0104377	0.268677	0.0944824	0.350159	1.07581	2.69257	5.95673	11.6014	21.0752
61.18	2.83618	5.02173	19.9644	63.082	128.473	238.222	408.873	665.542	1027.21	1472.13		61.12	-0.125854	0.0198364	0.276489	0.103882	0.357971	1.08521	2.70197	5.96613	11.6108	21.0908
61.28	2.83618	5.03735	20.0034	63.1719	128.651	238.49	409.254	666.069	1027.91	1472.9		61.22	-0.125854	0.0198364	0.270264	0.111694	0.351746	1.08521	2.70197	5.96613	11.6108	21.0908
61.38	2.84253	5.04907	20.0347	63.2617	128.8	238.74	409.645	666.6	1028.59	1473.7		61.32	-0.123535	0.0221558	0.272583	0.104614	0.354065	1.08752	2.70428	5.97784	11.6108	21.0931
61.48	2.84253	5.04907	20.0674	63.3594	128.939	239.029	410.017	667.12	1029.3	1474.5		61.42	-0.115723	0.0237427	0.287476	0.115601	0.363464	1.09692	2.71136	5.97784	11.6108	21.1104
61.58	2.85034	5.0686	20.0972	63.4297	129.108	239.27	410.406	667.651	1030	1475.27		61.52	-0.121948	0.0214235	0.278076	0.107788	0.351746	1.0946	2.70197	5.96613	11.6108	21.1104
61.68	2.85034	5.05933	20.1245	63.5313	129.257	239.546	410.778	668.17	1030.7	1476.03		61.62	-0.122681	0.0136108	0.279663	0.109375	0.353333	1.08679	2.70355	5.96771	11.6124	21.1143
61.78	2.85278	5.06714	20.145	63.6196	129.415	239.819	411.135	668.677	1031.36	1476.81		61.72	-0.125854	0.0198364	0.285889	0.115601	0.359558	1.09302	2.716	5.97235	11.6187	21.1276
61.88	2.84888	5.07642	20.1753	63.6992	129.569	240.08	411.491	669.2	1032.07	1477.6		61.82	-0.125854	0.0198364	0.285889	0.115601	0.357239	1.09302	2.70978	5.97784	11.6163	21.1205
61.98	2.86987	5.08813	20.2144	63.7749	129.729	240.357	411.875	669.717	1032.77	1478.39		61.92	-0.135254	0.00812	0.283569	0.115601	0.347839	1.09302	2.71136	5.97784	11.6069	21.1276
62.08	2.86987	5.08813	20.2534	63.8579	129.889	240.601	412.254	670.229	1033.48	1479.16		62.02	-0.128174	0.00812	0.27417	0.115601	0.347839	1.10474	2.72931	5.97784	11.6069	21.1182
62.18	2.86353	5.10767	20.2783	63.9414	130.046	240.861	412.614	670.756	1034.17	1479.93		62.12	-0.123535	0.010437	0.276489	0.11792	0.350159	1.09534	2.73163	5.98016	11.6093	21.1228
62.28	2.87378	5.11548	20.3159	64.0391	130.219	241.127	412.959	671.284	1034.86	1480.71		62.22	-0.125854	0.00653	0.27417	0.115601	0.347839	1.09143	2.72931	5.97552	11.6069	21.1299
62.38	2.8894	5.12476	20.3354	64.1211	130.37	241.369	413.324	671.788	1035.55	1481.48		62.32	-0.125854	0.000305	0.27417	0.115601	0.347839	1.08521	2.74103	5.96613	11.6147	21.1299
62.48	2.88159	5.13892	20.3667	64.1929	130.538	241.642	413.688	672.32	1036.23	1482.22		62.42	-0.145386	-0.00751	0.278076	0.107788	0.340027	1.07739	2.73163	5.95831	11.6069	21.1221
62.58	2.88403	5.13892	20.3887	64.2734	130.71	241.883	414.038	672.831	1036.9	1482.98		62.52	-0.133667	-0.00751	0.276489	0.115601	0.33844	1.07739	2.7254	5.95831	11.6069	21.1221
62.68	2.88159	5.14136	20.4136	64.354	130.882	242.138	414.395	673.331	1037.57	1483.74		62.62	-0.13208	-0.00592	0.271851	0.117188	0.325989	1.08838	2.72699	5.9599	11.6069	21.1158
62.78	2.8894	5.15454	20.4644	64.4492	131.057	242.388	414.766	673.846	1038.27	1484.53		62.72	-0.125854	0.000305	0.278076	0.123413	0.332214	1.08521	2.73322	5.96613	11.6085	21.1221
62.88	2.90894	5.16773	20.4839	64.5195	131.221	242.607	415.141	674.381	1038.95	1485.28		62.82	-0.127441	0.000305	0.278076	0.123413	0.332214	1.08521	2.74103	5.96613	11.6132	21.1221
62.98	2.90112	5.17651	20.5229	64.6289	131.397	242.877	415.516	674.889	1039.59	1486.04		62.92	-0.145386	-0.0137329	0.266358	0.123413	0.322083	1.07349	2.72931	5.96613	11.5952	21.1104
63.08	2.90894	5.17407	20.562	64.7305	131.577	243.138	415.882	675.388	1040.26	1486.78		63.02	-0.143066	-0.0208123	0.268677	0.114014	0.329041	1.07581	2.73163	5.96845	11.5975	21.1127
63.18	2.91675	5.19507	20.5933	64.8296	131.757	243.391	416.242	675.926	1040.92	1487.53		63.12	-0.133667	-0.0114136	0.278076	0.135132	0.332214	1.08521	2.73871	5.97552	11.6187	21.1221
63.28	2.93774	5.20532	20.6338	64.9297	131.917	243.65	416.599	676.428	1041.61	1488.31		63.22	-0.13208	-0.00983	0.277344	0.125	0.333801	1.08679	2.7309	5.96771	11.6202	21.1252
63.38	2.94019	5.21704	20.666	65.0195	132.077	243.9	416.967	676.928	1042.26	1489.06		63.32	-0.135986	-0.0130005	0.27417	0.123413	0.329895	1.08521	2.72931	5.96613	11.6187	21.1299
63.48	2.9519	5.22485	20.6909	65.1211	132.228	244.141	417.336	677.448	1042.92	1489.79		63.42	-0.143066	-0.0169067	0.267091	0.125732	0.322815	1.09534	2.73163	5.96686	11.6288	21.1322
63.58	2.95972	5.23657	20.7222	65.2109	132.385	244.4	417.696	677.936	1043.57	1490.56		63.52	-0.133667	-0.00751	0.278076	0.135132	0.332214	1.10315	2.73944	5.97003	11.6382	21.1416
63.68	2.95972	5.24194	20.7471	65.3086	132.546	244.65	418.034	678.422	1044.23	1491.3		63.62	-0.133667	-0.00751	0.278076	0.132813	0.332214	1.09692	2.73322	5.97003	11.6382	21.1416
63.78	2.95972	5.24829	20.7769	65.4297	132.706	244.9	418.403	678.948	1044.89	1492.04		63.72	-0.133667	-0.00519	0.280395	0.125732	0.334534	1.09924	2.74725	5.97235	11.6382	21.1439
63.88	2.97144	5.26001	20.8159	65.5195	132.854	245.158	418.762	679.459	1045.55	1492.79		63.82	-0.145385	-0.00751	0.278076	0.123413	0.33844	1.09692	2.74261	5.96771	11.6265	21.1416
63.98	2.9729	5.26782	20.855	65.6094	133	245.399	419.102	679.931	1046.19	1493.53		63.92	-0.133668	0.00421	0.287476	0.135132	0.343933	1.10864	2.74493	5.97003	11.6382	21.1416
64.08	2.97144	5.27173	20.8784	65.6914	133.151	245.638	419.447	680.42	1046.86	1494.27		64.02	-0.143797	-0.00592	0.267944	0.125	0.333801	1.09619	2.7348	5.9599	11.6281	21.1432
64.18	2.97534	5.27954	20.8965	65.7617	133.311	245.869	419.778	680.928	1047.51	1495.03		64.12	-0.118043	0.0120226	0.285889	0.142944	0.351746	1.11645	2.76056	5.97626	11.646	21.1611
64.28	2.97534	5.29126	20.9307	65.8633	133.471	246.105	420.128	681.428	1048.16	1495.78		64.22	-0.11963	0.0120232	0.285887	0.142944	0.351746	1.11645	2.75897	5.97784	11.646	21.1611
64.38	2.97388	5.2937	20.9565	65.9531	133.632	246.353	420.485	681.92	1048.81	1496.5		64.32	-0.143066	0.00263	0.276489	0.133545	0.342346	1.10706	2.74335	5.97003	11.635	21.1517
64.48	2.98315	5.30542	20.9941	66.0493	133.806	246.586	420.844	682.435	1049.46	1497.25		64.42	-0.135987	0.0120232	0.285889	0.142944	0.363464	1.11414	2.76215	5.97626	11.6499	21.1611
64.58	3.00122	5.30688	21.0254	66.1406	133.97	246.821	421.196	682.928	1050.11	1498		64.52	-0.137573	0.0214235	0.285889	0.140625	0.363464	1.10474	2.75275	5.97003	11.6499	21.1611
64.68	3.0105	5.30689	21.0425	66.2007	134.104	247.045	421.555	683.397	1050.77	1498.71		64.62	-0.143799	0.0136107	0.285889	0.144531	0.365051	1.10632	2.75433	5.97943	11.6515	21.1627
64.78	2.99878	5.3147	21.0815	66.2813	134.276	247.287	421.903	683.891	1051.41	1499.43		64.72	-0.129761	0.0198364	0.285889	0.150757	0.371277	1.11255	2.76056	5.98566	11.6554	21.1689
64.88	3.00122	5.32007	21.1128	66.3594	134.43	247.538	422.254	684.37	1052.06	1500.15		64.82	-0.129761	0.0198364	0.297607	0.14917	0.371277	1.11096	2.76056	5.98334	11.646	21.1689
64.98	3.00659	5.32495	21.1519	66.4414	134.596	247.779	422.604	684.858	1052.73	1500.85		64.92	-0.137573	0.0182495	0.297607	0.142944	0.371277	1.10474	2.76056	5.97394	11.646	21.1674
65.08	3.00659	5.32788	21.165	66.522	134.757	248.037	422.981	685.358	1053.37	1501.58		65.02	-0.135253	0.00653	0.292114	0.137451	0.373596	1.09924	2.75507	5.96845	11.6405	21.1556
65.18	3.01196	5.33813	21.1948	66.6094	134.928	248.267	423.321	685.85	1054.04	1502.3		65.12	-0.125855	0.0159295	0.301514	0.146851	0.382996	1.10864	2.76215	5.97784	11.6499	21.165
65.28	3.0105	5.36694	21.2261	66.7085	135.086	248.527	423.692	686.348	1054.69	1503.02		65.22	-0.127442	0.0159294	0.301512	0.144531	0.382996	1.10864	2.75275	5.97784	11.6499	21.165
65.38	3.02759	5.3811	21.2534	66.7983	135.229	248.781	424.051	686.831	1055.34	1503.75		65.32	-0.143798	0.0058	0.291382	0.127319	0.372864	1.09851	2.74261	5.96771	11.6398	21.1549
65.48	3.04175	5.3772	21.273	66.8828	135.358	249.006	424.41	687.307	1055.98	1504.44		65.42	-0.137574	0.0120234	0.30542	0.140625	0.390808	1.10474	2.74884	5.97394	11.646	21.1611
65.58	3.03003	5.37964	21.312	66.9609	135.507	249.256	424.77	687.78	1056.62	1505.17		65.52	-0.135253	0.0120246	0.307739	0.133545	0.390808	1.10706	2.74957	5.98798	11.6483	21.1635
65.68	3.02856	5.38501	21.3433	67.0508	135.638	249.499	425.123	688.251	1057.26	1505.86		65.62	-0.128175	0.0198357	0.317139	0.142944	0.390808	1.11414	2.76056	5.99737	11.6655	21.1729
65.78	3.02612	5.39673	21.3823	67.1431	135.796	249.748	425.461	688.737	1057.9	1506.57		65.72	-0.135986	0.0214232	0.316406	0.144531	0.392395	1.11645	2.76215	5.99896	11.6671	21.1744
65.88	3.03784	5.41089	21.4199	67.2251	135.931	249.975	425.821	689.224	1058.53	1507.29		65.82	-0.137573	0.0198364	0.317139	0.141357	0.390808	1.09692	2.75275	5.99738	11.6655	21.1729
65.98	3.04419	5.41138	21.4424	67.2905	136.078	250.198	426.198	689.688	1059.17	1508		65.92	-0.137573	0.0198364	0.317139	0.142944	0.37677	1.10864	2.75824	6.00519	11.6655	21.1729
66.08	3.05884	5.41626	21.4722	67.3711	136.219	250.435	426.545	690.178	1059.81	1508.72		66.02	-0.135253	0.0338752	0.319458	0.137451	0.381409	1.11096	2.74335	6.00751	11.6796	21.1752
66.18	3.05737	5.43189	21.4893	67.4414	136.358	250.67	426.862	690.659	1060.45	1509.4		66.12	-0.125855	0.0432732	0.328857	0.146851	0.390808	1.11804	2.75275	6.01691	11.689	21.1924
66.28	3.04321	5.4397	21.5151	67.5313	136.499	250.902	427.211	691.138	1061.06	1510.1		66.22	-0.13916	0.0315552	0.322632	0.140625	0.377502	1.09692	2.74884	6.0036	11.6757	21.1807
66.38	3.05347	5.44214	21.5464	67.6328	136.651	251.162	427.545	691.627	1061.7	1510.79		66.32	-0.145386	0.0315554	0.313232	0.131226	0.371277	1.09692	2.74884	5.99738	11.6694	21.1783
66.48	3.06128	5.44751	21.5684	67.7109	136.79	251.391	427.875	692.108	1062.36	1511.5		66.42	-0.143067	0.0338743	0.315552	0.133545	0.373596	1.09924	2.75116	6.01141	11.6718	21.1713
66.58	3.052	5.45923	21.605	67.7915	136.956	251.631	428.215	692.596	1063	1512.21		66.52	-0.13208	0.0432744	0.33667	0.144531	0.384583	1.11023	2.76056	6.0224	11.6827	21.194
66.68	3.06128	5.46704	21.644	67.8789	137.108	251.869	428.546	693.082	1063.64	1512.91		66.62	-0.125855	0.0432734	0.33667	0.150757	0.402527	1.11487	2.77228	6.02863	11.689	21.2002
66.78	3.06128	5.47876	21.6816	67.9673	137.282	252.117	428.883	693.575	1064.24	1513.63		66.72	-0.125855	0.0432732	0.336668	0.150757	0.402527	1.10864	2.77228	6.02862	11.6945	21.1986
66.88	3.07544	5.49829	21.7144	68.0522	137.444	252.348	429.229	694.057	1064.89	1514.34		66.82	-0.135253	0.0338752	0.327271	0.141357	0.393127	1.09924	2.76288	6.01691	11.6757	21.1846
66.98	3.0769	5.49829	21.7417	68.1406	137.604	252.607	429.582	694.538	1065.53	1515.06		66.92	-0.125855	0.0510857	0.33667	0.162476	0.402527	1.11414	2.76996	6.02472	11.6851	21.1986
67.08	3.08228	5.51782	21.7847	68.25	137.776	252.851	429.904	695.026	1066.17	1515.75		67.02	-0.124267	0.0542607	0.335938	0.164063	0.401794	1.10632	2.76215	6.02631	11.6866	21.194
67.18	3.08081	5.51538	21.8018	68.3398	137.925	253.073	430.242	695.504	1066.77	1516.44		67.12	-0.118042	0.065124	0.332764	0.170288	0.398621	1.11255	2.77618	6.03253	11.7046	21.2002
67.28	3.08618	5.52954	21.8433	68.4375	138.065	253.317	430.571	695.958	1067.39	1517.15		67.22	-0.128174	0.0510866	0.324952	0.162476	0.390808	1.10474	2.76837	6.03644	11.6968	21.1924
67.38	3.10034	5.53198	21.8457	68.5234	138.208	253.539	430.91	696.399	1068.02	1517.84		67.32	-0.123534	0.0628059	0.327271	0.164795	0.393127	1.10474	2.77069	6.03876	11.6991	21.1947
67.48	3.07398	5.52808	21.8652	68.6016	138.354	253.761	431.245	696.866	1068.63	1518.53		67.42	-0.114136	0.0628045	0.33667	0.185913	0.410339	1.10474	2.78009	6.04816	11.7085	21.2018
67.58	3.08081	5.54517	21.9097	68.6992	138.496	253.998	431.582	697.328	1069.22	1519.25		67.52	-0.124268	0.0643919	0.349976	0.185913	0.411926	1.10632	2.78168	6.04974	11.7101	21.194
67.68	3.09644	5.53735	21.9331	68.7813	138.647	254.219	431.93	697.78	1069.85	1519.93		67.62	-0.115722	0.0612185	0.345215	0.176514	0.420471	1.11487	2.7785	6.05438	11.7186	21.1908
67.78	3.08862	5.56616	21.9697	68.8594	138.805	254.469	432.262	698.258	1070.45	1520.64		67.72	-0.106324	0.0706171	0.348387	0.193726	0.429871	1.12268	2.79962	6.06378	11.728	21.2002
67.88	3.0979	5.58032	22.0034	68.9414	138.948	254.692	432.605	698.729	1071.09	1521.32		67.82	-0.125854	0.074524	0.340576	0.185913	0.422058	1.11646	2.78009	6.06769	11.728	21.1924
67.98	3.11206	5.57886	22.0283	69.0313	139.089	254.927	432.938	699.221	1071.71	1522.03		67.92	-0.126587	0.0761107	0.342163	0.1875	0.423645	1.11804	2.7934	6.06927	11.7296	21.194
68.08	3.11206	5.58813	22.0464	69.1289	139.228	255.163	433.257	699.681	1072.34	1522.74		68.02	-0.115723	0.0800164	0.356201	0.191406	0.429871	1.12427	2.79962	6.0755	11.7358	21.2002
68.18	3.11987	5.5896	22.0854	69.2305	139.378	255.403	433.586	700.159	1072.95	1523.43		68.12	-0.118041	0.0690315	0.346802	0.172607	0.418884	1.11487	2.7785	6.0661	11.7264	21.2025
68.28	3.13159	5.59985	22.1167	69.3062	139.507	255.638	433.934	700.627	1073.59	1524.12		68.22	-0.118042	0.0784302	0.353882	0.182007	0.429871	1.12427	2.7879	6.08722	11.7343	21.2002
68.38	3.12524	5.59985	22.1465	69.3853	139.66	255.853	434.274	701.088	1074.21	1524.81		68.32	-0.119629	0.0784302	0.344482	0.182007	0.429871	1.12427	2.79962	6.0849	11.728	21.1979
68.48	3.13159	5.59839	22.1572	69.4375	139.807	256.068	434.585	701.557	1074.81	1525.48		68.42	-0.125854	0.0768433	0.356201	0.182007	0.429871	1.12427	2.79803	6.0755	11.7397	21.2002
68.58	3.11987	5.60229	22.1895	69.5259	139.962	256.309	434.891	702.032	1075.42	1526.16		68.52	-0.131347	0.0651252	0.350708	0.174927	0.424377	1.11878	2.78632	6.07001	11.7319	21.1947
68.68	3.12866	5.62329	22.2222	69.6055	140.104	256.535	435.211	702.488	1076.07	1526.85		68.62	-0.121949	0.0745232	0.360107	0.178101	0.433777	1.12585	2.79572	6.07941	11.7319	21.2041
68.78	3.1394	5.6272	22.2246	69.7109	140.225	256.761	435.551	702.959	1076.69	1527.53		68.72	-0.121949	0.074523	0.367918	0.178101	0.445496	1.11645	2.79572	6.08722	11.7319	21.2041
68.88	3.14868	5.62866	22.2534	69.8203	140.378	256.981	435.864	703.409	1077.3	1528.19		68.82	-0.145386	0.0604858	0.356201	0.164063	0.433777	1.11646	2.78168	6.07391	11.7257	21.2002
68.98	3.14185	5.6272	22.2925	69.9009	140.529	257.22	436.211	703.86	1077.91	1528.89		68.92	-0.145386	0.0628052	0.354614	0.154663	0.431458	1.11487	2.77228	6.06927	11.7163	21.2002
69.08	3.15112	5.6272	22.3135	69.9648	140.682	257.426	436.534	704.315	1078.53	1529.55		69.02	-0.143798	0.0643926	0.349976	0.15625	0.423645	1.11023	2.78558	6.07709	11.7179	21.2018
69.18	3.14722	5.63501	22.3433	70.0469	140.854	257.638	436.86	704.784	1079.12	1530.21		69.12	-0.137574	0.0690303	0.365601	0.174194	0.437683	1.11645	2.79181	6.08331	11.7241	21.208
69.28	3.13794	5.64673	22.3745	70.1108	141.003	257.859	437.174	705.245	1079.73	1530.89		69.22	-0.123535	0.0729368	0.35852	0.176514	0.440002	1.11877	2.79413	6.08563	11.7382	21.2205
69.38	3.14722	5.66626	22.3926	70.1797	141.163	258.059	437.5	705.699	1080.31	1531.56		69.32	-0.125854	0.0706177	0.356201	0.182007	0.437683	1.11414	2.79181	6.09344	11.7358	21.2119
69.48	3.14868	5.65845	22.4253	70.2422	141.321	258.283	437.84	706.159	1080.92	1532.24		69.42	-0.125854	0.0706177	0.356201	0.179688	0.449402	1.10474	2.79962	6.08722	11.7358	21.2119
69.58	3.15112	5.67944	22.4619	70.3398	141.457	258.51	438.172	706.62	1081.52	1532.91		69.52	-0.134399	0.0643926	0.357788	0.164063	0.441589	1.09851	2.7934	6.08099	11.7358	21.2057
69.68	3.1604	5.68042	22.5088	70.4102	141.62	258.724	438.513	707.069	1082.14	1533.61		69.62	-0.127442	0.0706172	0.364014	0.182007	0.441589	1.10474	2.79962	6.09662	11.7358	21.2119
69.78	3.17065	5.67798	22.5347	70.4819	141.779	258.92	438.856	707.538	1082.74	1534.25		69.72	-0.118043	0.0823355	0.364012	0.182007	0.441589	1.10474	2.79962	6.10126	11.7476	21.2197
69.88	3.17065	5.67798	22.5659	70.5508	141.936	259.146	439.196	708.006	1083.32	1534.92		69.82	-0.13208	0.0682979	0.350708	0.168701	0.429871	1.09924	2.7879	6.08331	11.7358	21.208
69.98	3.17065	5.68579	22.5957	70.6196	142.096	259.373	439.514	708.478	1083.91	1535.58		69.92	-0.146972	0.0534062	0.350708	0.156982	0.424377	1.08752	2.78082	6.07782	11.7303	21.2025
70.08	3.18237	5.70679	22.6338	70.7202	142.266	259.591	439.844	708.926	1084.52	1536.27		70.02	-0.137574	0.0628044	0.360107	0.166382	0.443176	1.0946	2.784	6.09894	11.7397	21.2096
70.18	3.19946	5.71704	22.6753	70.8125	142.41	259.821	440.162	709.371	1085.12	1536.95		70.12	-0.147704	0.0604866	0.349976	0.164063	0.423645	1.08679	2.77386	6.08881	11.7413	21.2018
70.28	3.21362	5.72876	22.7051	70.9023	142.55	260.045	440.492	709.819	1085.74	1537.62		70.22	-0.14148	0.0667108	0.353881	0.170288	0.429871	1.09302	2.78009	6.09503	11.7358	21.208
70.38	3.22144	5.72876	22.7285	70.9883	142.685	260.257	440.824	710.274	1086.34	1538.28		70.32	-0.149292	0.0706179	0.344482	0.174194	0.422058	1.08521	2.784	6.0849	11.7374	21.1986
70.48	3.20679	5.73657	22.7808	71.0884	142.837	260.499	441.147	710.716	1086.92	1538.94		70.42	-0.146973	0.0713499	0.346802	0.162476	0.43219	1.08752	2.784	6.08563	11.7303	21.1947
70.58	3.21753	5.73657	22.8135	71.1875	142.964	260.693	441.469	711.174	1087.52	1539.6		70.52	-0.137573	0.0628054	0.356201	0.150757	0.428284	1.08521	2.78009	6.08331	11.728	21.2002
70.68	3.21753	5.7561	22.8433	71.2773	143.116	260.899	441.783	711.635	1088.11	1540.26		70.62	-0.135254	0.0651243	0.358521	0.164795	0.424377	1.08752	2.78241	6.09735	11.7382	21.2025
70.78	3.21899	5.73901	22.8652	71.353	143.247	261.098	442.121	712.102	1088.7	1540.93		70.72	-0.127442	0.0823359	0.3656	0.174194	0.433777	1.09692	2.79181	6.10516	11.7476	21.2119
70.88	3.22144	5.74829	22.9019	71.4336	143.385	261.32	442.446	712.518	1089.28	1541.6		70.82	-0.139893	0.0761104	0.349976	0.166382	0.425232	1.09851	2.78326	6.09271	11.7413	21.2057
70.98	3.22925	5.75757	22.9424	71.5327	143.517	261.523	442.745	712.967	1089.88	1542.26		70.92	-0.145385	0.0823368	0.344482	0.154663	0.410339	1.09143	2.77069	6.09894	11.7358	21.2119
71.08	3.24097	5.76782	22.9761	71.604	143.659	261.742	443.084	713.409	1090.49	1542.93		71.02	-0.146972	0.0706184	0.335083	0.153076	0.40094	1.07581	2.76837	6.08954	11.7366	21.2025
71.18	3.24097	5.77319	22.9971	71.6914	143.8	261.972	443.414	713.87	1091.08	1543.59		71.12	-0.139893	0.070617	0.342896	0.162476	0.422058	1.08289	2.78009	6.09894	11.7397	21.2096
71.28	3.25269	5.76782	23.0269	71.7695	143.907	262.16	443.735	714.289	1091.68	1544.22		71.22	-0.147705	0.0722045	0.338257	0.175781	0.423645	1.08679	2.78168	6.10052	11.7413	21.2018
71.38	3.24097	5.77026	23.0542	71.8516	144.02	262.361	444.043	714.76	1092.26	1544.87		71.32	-0.149292	0.0706177	0.33667	0.174194	0.419739	1.08521	2.7785	6.10443	11.7476	21.208
71.48	3.24878	5.77954	23.0933	71.9297	144.167	262.552	444.357	715.188	1092.86	1545.53		71.42	-0.149292	0.0823364	0.346069	0.171875	0.410339	1.09692	2.77228	6.09503	11.7476	21.208
71.58	3.2605	5.7937	23.1216	71.9971	144.314	262.764	444.684	715.653	1093.46	1546.2		71.52	-0.149292	0.0706173	0.324951	0.150757	0.397034	1.08289	2.76837	6.08331	11.7358	21.1963
71.68	3.26831	5.7898	23.144	72.0664	144.458	262.991	445.001	716.108	1094.06	1546.83		71.62	-0.154785	0.0651249	0.317871	0.145264	0.394714	1.06799	2.7746	6.07623	11.7303	21.2009
71.78	3.27222	5.79517	23.1831	72.168	144.604	263.24	445.313	716.56	1094.64	1547.48		71.72	-0.145387	0.0745232	0.328856	0.166382	0.408752	1.0852	2.784	6.09112	11.7374	21.2041
71.88	3.26294	5.80688	23.2144	72.2578	144.757	263.449	445.633	717.006	1095.23	1548.13		71.82	-0.157104	0.0628057	0.310913	0.15625	0.392395	1.07349	2.77155	6.08099	11.7296	21.2057
71.98	3.28003	5.80688	23.2354	72.3477	144.897	263.683	445.965	717.475	1095.83	1548.77		71.92	-0.149292	0.0706172	0.324951	0.160889	0.398621	1.07349	2.76837	6.08722	11.7358	21.2096
72.08	3.28003	5.81763	23.2744	72.4326	145.06	263.908	446.293	717.939	1096.41	1549.43		72.02	-0.154785	0.062805	0.319458	0.156982	0.402527	1.06799	2.77069	6.08722	11.7303	21.2025
72.18	3.30103	5.83032	23.2988	72.5039	145.198	264.131	446.621	718.401	1096.99	1550.09		72.12	-0.157104	0.0510866	0.317139	0.154663	0.379089	1.06567	2.7785	6.0755	11.7264	21.2002
72.28	3.302	5.83032	23.3237	72.5898	145.329	264.32	446.934	718.827	1097.59	1550.73		72.22	-0.157105	0.0628047	0.317138	0.154663	0.389221	1.07739	2.77228	6.0755	11.728	21.2002
72.38	3.28784	5.83813	23.355	72.6797	145.475	264.539	447.256	719.28	1098.17	1551.38		72.32	-0.151611	0.0565801	0.322632	0.148438	0.37677	1.07898	2.76605	6.06928	11.7218	21.1917
72.48	3.29321	5.8562	23.3887	72.7759	145.622	264.774	447.574	719.704	1098.75	1552.04		72.42	-0.145386	0.0628047	0.326538	0.152344	0.382996	1.0852	2.77228	6.0755	11.7397	21.1885
72.58	3.30591	5.86401	23.4043	72.8398	145.776	264.982	447.889	720.138	1099.34	1552.67		72.52	-0.154784	0.061219	0.307739	0.145264	0.371277	1.07349	2.76288	6.07623	11.7303	21.1791
72.68	3.29956	5.85913	23.4331	72.9204	145.925	265.209	448.206	720.577	1099.91	1553.29		72.62	-0.147706	0.070617	0.324951	0.154663	0.379089	1.0852	2.77228	6.07941	11.7374	21.2002
72.78	3.31128	5.88647	23.4634	72.9976	146.068	265.427	448.512	721.009	1100.48	1553.96		72.72	-0.168823	0.0706179	0.313233	0.142944	0.367371	1.07349	2.77228	6.06537	11.7163	21.1885
72.88	3.31128	5.8772	23.4839	73.0469	146.198	265.62	448.823	721.448	1101.07	1554.58		72.82	-0.166504	0.0729371	0.313965	0.153076	0.36969	1.07422	2.77228	6.05829	11.7264	21.1892
72.98	3.30737	5.88892	23.5229	73.1108	146.318	265.849	449.145	721.889	1101.64	1555.24		72.92	-0.166504	0.0745238	0.309326	0.153076	0.36969	1.06958	2.76447	6.05988	11.728	21.1924
73.08	3.31274	5.90845	23.5542	73.1992	146.456	266.051	449.465	722.317	1102.23	1555.88		73.02	-0.159423	0.0761113	0.3125	0.148438	0.37677	1.07117	2.76605	6.05914	11.7273	21.194
73.18	3.31909	5.92651	23.6021	73.2876	146.603	266.274	449.785	722.774	1102.81	1556.52		73.12	-0.153199	0.0800166	0.335083	0.154663	0.382996	1.0852	2.77069	6.06378	11.7358	21.2119
73.28	3.32788	5.92651	23.6284	73.3672	146.736	266.488	450.103	723.206	1103.4	1557.14		73.22	-0.157104	0.0588989	0.317139	0.152344	0.368958	1.07349	2.75275	6.05206	11.7225	21.2002
73.38	3.33862	5.91626	23.6519	73.4321	146.874	266.699	450.43	723.647	1103.95	1557.77		73.32	-0.159424	0.0612178	0.317139	0.142944	0.367371	1.07117	2.76056	6.05048	11.7163	21.2002
73.48	3.33862	5.93725	23.6938	73.5093	147.024	266.937	450.731	724.091	1104.52	1558.38		73.42	-0.174316	0.0729374	0.309326	0.137451	0.361877	1.06799	2.75507	6.05048	11.7225	21.2002
73.58	3.3479	5.94751	23.7261	73.5898	147.186	267.121	451.052	724.53	1105.11	1559.02		73.52	-0.164917	0.0800171	0.317139	0.146851	0.380676	1.07739	2.76447	6.04816	11.7296	21.2002
73.68	3.35571	5.94116	23.7363	73.6602	147.309	267.326	451.383	724.938	1105.68	1559.65		73.62	-0.153198	0.0706177	0.317139	0.146851	0.371277	1.07739	2.76215	6.05988	11.7202	21.2119
73.78	3.35034	5.95679	23.7822	73.7412	147.457	267.559	451.666	725.367	1106.24	1560.29		73.72	-0.155517	0.0722051	0.318727	0.144531	0.359558	1.06726	2.74261	6.04742	11.7085	21.2002
73.88	3.35962	5.97095	23.8042	73.832	147.6	267.781	452.012	725.807	1106.8	1560.91		73.82	-0.149292	0.0768428	0.324951	0.150757	0.359558	1.0719	2.74884	6.04266	11.7085	21.2002
73.98	3.37378	5.98511	23.8496	73.9399	147.755	268.004	452.326	726.249	1107.37	1561.53		73.92	-0.157104	0.0651249	0.317871	0.145264	0.351746	1.0719	2.75507	6.03095	11.7108	21.1947
74.08	3.37085	5.99829	23.8823	74.0298	147.907	268.23	452.624	726.67	1107.93	1562.16		74.02	-0.157104	0.074524	0.321045	0.164063	0.351746	1.07898	2.76215	6.04034	11.7202	21.2119
74.18	3.37769	5.99829	23.915	74.0977	148.053	268.447	452.934	727.088	1108.48	1562.78		74.12	-0.157105	0.0761107	0.322632	0.15625	0.353333	1.07117	2.75433	6.04193	11.7195	21.2135
74.28	3.3894	6.01001	23.9448	74.2046	148.194	268.677	453.242	727.509	1109.05	1563.39		74.22	-0.168823	0.0682985	0.31482	0.150757	0.357971	1.07349	2.75665	6.03644	11.7046	21.208
74.38	3.39087	6.01538	23.9736	74.2983	148.344	268.896	453.526	727.914	1109.62	1564.04		74.32	-0.154785	0.0729368	0.319458	0.164795	0.354065	1.07422	2.74957	6.04425	11.7069	21.2197
74.48	3.38696	6.04126	24.0176	74.3931	148.481	269.101	453.818	728.358	1110.17	1564.67		74.42	-0.157104	0.0706179	0.317139	0.162476	0.351746	1.06567	2.74103	6.03253	11.7046	21.208
74.58	3.41284	6.02808	24.0425	74.4688	148.616	269.31	454.153	728.776	1110.75	1565.28		74.52	-0.155518	0.0722045	0.318726	0.170288	0.353333	1.06494	2.74261	6.03253	11.7179	21.2096
74.68	3.39185	6.05298	24.0801	74.5649	148.755	269.546	454.453	729.203	1111.31	1565.89		74.62	-0.157104	0.0706178	0.317139	0.162476	0.351746	1.06567	2.74884	6.02472	11.7147	21.2197
74.78	3.40747	6.04761	24.1011	74.6563	148.876	269.757	454.78	729.625	1111.86	1566.48		74.72	-0.146973	0.0713499	0.324951	0.164795	0.359558	1.06799	2.75116	6.02704	11.7108	21.2205
74.88	3.40894	6.04517	24.1323	74.7407	149.007	269.949	455.069	730.057	1112.4	1567.09		74.82	-0.149292	0.0628052	0.313232	0.162476	0.347839	1.06567	2.74884	6.0224	11.7163	21.2096
74.98	3.40894	6.05688	24.1572	74.8281	149.147	270.138	455.36	730.487	1112.96	1567.7		74.92	-0.139893	0.0706177	0.311646	0.160156	0.347839	1.06567	2.74884	6.02472	11.714	21.208
75.08	3.41138	6.07788	24.1963	74.9209	149.293	270.366	455.672	730.918	1113.51	1568.34		75.02	-0.154784	0.0651252	0.301514	0.145264	0.342346	1.06567	2.75507	6.01923	11.6991	21.2025
75.18	3.42603	6.08813	24.2261	75	149.436	270.552	455.99	731.35	1114.08	1568.96		75.12	-0.145386	0.0745232	0.315552	0.166382	0.351746	1.06567	2.76447	6.02704	11.7085	21.2103
75.28	3.42212	6.08813	24.248	75.1133	149.571	270.76	456.293	731.78	1114.65	1569.56		75.22	-0.145385	0.0761113	0.322633	0.166382	0.349426	1.06567	2.76605	6.02008	11.7101	21.2057
75.38	3.42065	6.09351	24.2847	75.1719	149.71	270.961	456.582	732.19	1115.21	1570.17		75.32	-0.145386	0.0800171	0.328857	0.167969	0.351746	1.06567	2.76996	6.01691	11.7163	21.2236
75.48	3.4231	6.1062	24.3042	75.2524	149.839	271.152	456.908	732.62	1115.76	1570.78		75.42	-0.145386	0.0706177	0.328857	0.160889	0.351746	1.06567	2.75897	6.02863	11.728	21.2213
75.58	3.42847	6.11938	24.3418	75.3267	149.997	271.356	457.203	733.027	1116.3	1571.41		75.52	-0.149292	0.0588991	0.317139	0.154663	0.33844	1.06567	2.74103	6.01691	11.7147	21.2002
75.68	3.43481	6.12573	24.3628	75.3984	150.126	271.571	457.51	733.444	1116.85	1572.01		75.62	-0.149292	0.0612181	0.317139	0.145264	0.334534	1.06567	2.74335	6.01923	11.6991	21.2103
75.78	3.448	6.11694	24.3809	75.4766	150.264	271.756	457.813	733.848	1117.39	1572.62		75.72	-0.147705	0.0706176	0.318725	0.167969	0.343201	1.06726	2.75433	6.03571	11.7195	21.2213
75.88	3.42993	6.1272	24.3979	75.5405	150.405	271.967	458.11	734.264	1117.94	1573.24		75.82	-0.149292	0.0745241	0.324951	0.166382	0.332214	1.06567	2.75275	6.02472	11.7085	21.2174
75.98	3.44653	6.13501	24.4229	75.6094	150.536	272.174	458.43	734.686	1118.49	1573.84		75.92	-0.146973	0.0745237	0.325684	0.168701	0.334534	1.06799	2.76288	6.02545	11.7108	21.2103
76.08	3.45581	6.14673	24.4526	75.6875	150.69	272.378	458.731	735.096	1119.04	1574.44		76.02	-0.137573	0.0745239	0.328857	0.178101	0.343933	1.07739	2.77228	6.02863	11.728	21.2197
76.18	3.44946	6.13892	24.4722	75.7695	150.823	272.551	459.031	735.497	1119.59	1575.01		76.12	-0.127441	0.0823364	0.328857	0.185913	0.343933	1.07581	2.77228	6.02863	11.728	21.2181
76.28	3.4519	6.14136	24.5151	75.8516	150.956	272.752	459.303	735.905	1120.11	1575.62		76.22	-0.145386	0.0628053	0.31482	0.171875	0.337708	1.05786	2.75043	6.01691	11.714	21.2002
76.38	3.4519	6.14673	24.5347	75.9219	151.078	272.947	459.59	736.315	1120.65	1576.24		76.32	-0.143798	0.0643926	0.307007	0.164063	0.329895	1.06726	2.75043	6.01849	11.7062	21.2018
76.48	3.45972	6.156	24.5713	75.9897	151.235	273.162	459.891	736.734	1121.19	1576.84		76.42	-0.137574	0.0706172	0.313232	0.170288	0.334534	1.07349	2.74884	6.02472	11.7124	21.208
76.58	3.46899	6.17017	24.605	76.0625	151.37	273.338	460.189	737.152	1121.75	1577.43		76.52	-0.137574	0.0682977	0.313232	0.170288	0.328308	1.07349	2.74884	6.02472	11.7108	21.208
76.68	3.48315	6.17017	24.6245	76.1235	151.487	273.489	460.478	737.581	1122.31	1578.02		76.62	-0.145385	0.051087	0.30542	0.154663	0.320496	1.06336	2.74103	6.02631	11.7085	21.2119
76.78	3.49097	6.16626	24.6323	76.1992	151.608	273.646	460.754	737.987	1122.84	1578.63		76.72	-0.145385	0.0534065	0.306154	0.155396	0.322815	1.06799	2.74335	6.00592	11.7108	21.2119
76.88	3.47925	6.16626	24.6543	76.2773	151.757	273.826	461.031	738.397	1123.4	1579.23		76.82	-0.145386	0.0628052	0.309326	0.158569	0.332214	1.07739	2.76056	6.02081	11.7202	21.2119
76.98	3.49097	6.18725	24.6807	76.3623	151.897	273.998	461.324	738.799	1123.94	1579.84		76.92	-0.133667	0.0628052	0.307007	0.158569	0.332214	1.07739	2.76056	6.02081	11.7179	21.2119
77.08	3.50024	6.19751	24.7026	76.4531	152.026	274.158	461.623	739.229	1124.5	1580.45		77.02	-0.157104	0.0588989	0.297607	0.146851	0.318176	1.06409	2.74725	6.00909	11.6968	21.1986
77.18	3.5105	6.19751	24.7275	76.5142	152.129	274.321	461.906	739.627	1125.04	1581.05		77.12	-0.145386	0.0588989	0.297607	0.144531	0.308777	1.05786	2.74261	5.99738	11.6968	21.1924
77.28	3.52222	6.20923	24.7573	76.5625	152.267	274.465	462.215	740.03	1125.59	1581.65		77.22	-0.143066	0.061219	0.299928	0.137451	0.313416	1.06018	2.76288	6.0091	11.6991	21.2025
77.38	3.52222	6.20776	24.7832	76.6196	152.396	274.577	462.504	740.438	1126.12	1582.22		77.32	-0.133667	0.0690309	0.309326	0.146851	0.341614	1.06726	2.75897	5.99738	11.7147	21.2119
77.48	3.51147	6.21704	24.8159	76.6821	152.526	274.724	462.823	740.877	1126.68	1582.82		77.42	-0.133667	0.064392	0.308594	0.148438	0.336121	1.05945	2.75433	6.01068	11.7101	21.2135
77.58	3.53149	6.22876	24.855	76.7578	152.655	274.862	463.114	741.299	1127.2	1583.41		77.52	-0.133667	0.0706177	0.30542	0.154663	0.349426	1.06567	2.76056	6.00519	11.7163	21.2197
77.68	3.53247	6.22876	24.8745	76.8335	152.781	275.021	463.385	741.703	1127.71	1584.02		77.62	-0.133667	0.0706177	0.313232	0.154663	0.340027	1.06567	2.76056	6.01532	11.7163	21.2174
77.78	3.53003	6.24048	24.8965	76.9102	152.917	275.18	463.713	742.112	1128.25	1584.6		77.72	-0.133667	0.0706177	0.313232	0.154663	0.340027	1.07349	2.77228	6.01068	11.7163	21.208
77.88	3.53003	6.24829	24.9253	76.9727	153.038	275.334	464.016	742.53	1128.78	1585.2		77.82	-0.135986	0.0682983	0.311646	0.154663	0.342346	1.06567	2.75824	6.01691	11.7163	21.208
77.98	3.55103	6.24829	24.9448	77.043	153.159	275.459	464.276	742.94	1129.3	1585.79		77.92	-0.145386	0.0588989	0.30542	0.154663	0.349426	1.06567	2.74884	6.01532	11.7163	21.208
78.08	3.56128	6.26001	24.9839	77.1133	153.288	275.615	464.582	743.341	1129.84	1586.38		78.02	-0.143067	0.0612181	0.307739	0.156982	0.342346	1.07581	2.75116	6.01141	11.7186	21.2103
78.18	3.573	6.26782	25.0151	77.1704	153.417	275.763	464.864	743.741	1130.37	1586.95		78.12	-0.145386	0.0588991	0.30542	0.162476	0.340027	1.07349	2.74884	6.00677	11.728	21.208
78.28	3.573	6.26782	25.0361	77.25	153.569	275.91	465.153	744.159	1130.91	1587.54		78.22	-0.145386	0.0588983	0.305419	0.160156	0.340027	1.07117	2.74884	5.99738	11.728	21.208
78.38	3.573	6.26782	25.0464	77.3398	153.698	276.047	465.442	744.569	1131.45	1588.12		78.32	-0.153198	0.0510864	0.297607	0.142944	0.332214	1.05396	2.74103	5.98956	11.7202	21.2002
78.48	3.56909	6.27563	25.0737	77.4233	153.839	276.242	465.723	744.989	1131.97	1588.71		78.42	-0.155518	0.0510864	0.297607	0.142944	0.332214	1.05396	2.74103	5.98956	11.7179	21.1986
78.58	3.56909	6.27563	25.0762	77.5	153.975	276.414	466	745.377	1132.49	1589.3		78.52	-0.164917	0.0494996	0.297607	0.142944	0.332214	1.05396	2.74103	5.98724	11.7085	21.1924
78.68	3.58081	6.28735	25.1128	77.5898	154.116	276.584	466.281	745.784	1133.03	1589.87		78.62	-0.16333	0.0370482	0.291382	0.144531	0.332214	1.05395	2.74261	5.97943	11.7101	21.1862
78.78	3.58081	6.29663	25.1533	77.6694	154.257	276.745	466.584	746.203	1133.56	1590.45		78.72	-0.15088	0.0510855	0.297606	0.150757	0.332214	1.05395	2.74884	5.98566	11.7163	21.2002
78.88	3.5979	6.31079	25.1753	77.7617	154.397	276.91	466.885	746.609	1134.09	1591.03		78.82	-0.175049	0.0393677	0.291382	0.137451	0.320496	1.04224	2.73712	5.98175	11.7046	21.1885
78.98	3.60034	6.30933	25.2065	77.8516	154.538	277.052	467.176	746.991	1134.62	1591.59		78.92	-0.162598	0.0393677	0.293701	0.131226	0.320496	1.04224	2.74725	5.97394	11.7046	21.1885
79.08	3.60278	6.30688	25.2275	77.9219	154.667	277.209	467.485	747.389	1135.15	1592.19		79.02	-0.168824	0.0393673	0.281982	0.131226	0.320496	1.04224	2.74103	5.97235	11.7046	21.1885
79.18	3.60034	6.3186	25.2651	78.0024	154.815	277.352	467.754	747.799	1135.66	1592.77		79.12	-0.174316	0.0315556	0.276489	0.125732	0.315002	1.03674	2.73322	5.96063	11.6991	21.1752
79.28	3.61206	6.32642	25.2964	78.082	154.948	277.499	468.067	748.209	1136.18	1593.35		79.22	-0.172729	0.0315552	0.284302	0.132813	0.324402	1.04382	2.73322	5.97003	11.7085	21.1823
79.38	3.61206	6.32642	25.3184	78.1602	155.071	277.627	468.346	748.588	1136.7	1593.92		79.32	-0.164917	0.0315553	0.278076	0.125732	0.324402	1.03442	2.73322	5.97003	11.7085	21.1729
79.48	3.61987	6.34448	25.3535	78.2485	155.197	277.745	468.633	748.985	1137.22	1594.51		79.42	-0.16333	0.033142	0.279663	0.136719	0.325989	1.03601	2.7348	5.97162	11.6984	21.1744
79.58	3.62622	6.35376	25.3745	78.3164	155.327	277.86	468.921	749.366	1137.77	1595.06		79.52	-0.164918	0.0393668	0.285889	0.140625	0.332214	1.04224	2.73871	5.98566	11.7046	21.1807
79.68	3.62768	6.33569	25.3901	78.3867	155.436	277.961	469.231	749.745	1138.28	1595.62		79.62	-0.168822	0.0260629	0.27417	0.119507	0.320496	1.03052	2.72931	5.97394	11.6929	21.1689
79.78	3.62769	6.34595	25.4214	78.4453	155.577	278.099	469.531	750.135	1138.8	1596.19		79.72	-0.168823	0.0198364	0.27417	0.11792	0.320496	1.02893	2.72931	5.96613	11.6929	21.1689
79.88	3.62769	6.35229	25.4434	78.5273	155.706	278.256	469.809	750.517	1139.32	1596.76		79.82	-0.168824	0.019836	0.27417	0.111694	0.320496	1.0227	2.72772	5.97394	11.6929	21.1689
79.98	3.6355	6.35522	25.4604	78.6055	155.835	278.424	470.084	750.905	1139.84	1597.34		79.92	-0.176635	0.0143437	0.268677	0.106201	0.315002	1.01721	2.716	5.95831	11.6874	21.1635
80.08	3.64087	6.36548	25.4878	78.6758	155.964	278.58	470.391	751.334	1140.38	1597.94		80.02	-0.176637	0.0354605	0.278076	0.115601	0.324402	1.02661	2.7254	5.95831	11.6991	21.1713
80.18	3.6394	6.36548	25.5049	78.7461	156.085	278.715	470.663	751.725	1140.9	1598.49		80.12	-0.188354	0.0120248	0.264038	0.101563	0.312683	1.01489	2.71368	5.95441	11.6968	21.1533
80.28	3.64722	6.39819	25.5518	78.8311	156.227	278.894	470.961	752.137	1141.43	1599.06		80.22	-0.188354	0.0237427	0.254639	0.0921631	0.312683	1.01489	2.71368	5.95441	11.6968	21.1533
80.38	3.67993	6.40845	25.5854	78.8906	156.358	279.055	471.271	752.538	1141.96	1599.63		80.32	-0.188354	0.0253296	0.254639	0.0921631	0.310364	1.01489	2.71136	5.95282	11.6968	21.1533
80.48	3.68481	6.39917	25.584	78.9399	156.458	279.214	471.563	752.92	1142.49	1600.19		80.42	-0.188354	0.0315552	0.254639	0.0921631	0.300964	1.01489	2.70978	5.94659	11.6968	21.1588
80.58	3.67066	6.40601	25.6221	78.9976	156.594	279.403	471.843	753.344	1142.98	1600.78		80.52	-0.188354	0.0315557	0.267944	0.09375	0.302551	1.01648	2.70978	5.94818	11.6984	21.1432
80.68	3.67847	6.41626	25.6426	79.1016	156.718	279.574	472.131	753.756	1143.49	1601.37		80.62	-0.188355	0.0315547	0.262451	0.0983887	0.308777	1.0227	2.70978	5.95441	11.6968	21.1494
80.78	3.67847	6.41626	25.6714	79.1914	156.866	279.752	472.422	754.147	1144.02	1601.93		80.72	-0.193847	0.0260627	0.256959	0.0866699	0.303284	1.01721	2.70428	5.94891	11.689	21.1517
80.88	3.67847	6.42798	25.7026	79.272	156.978	279.912	472.663	754.538	1144.53	1602.5		80.82	-0.172729	0.0354614	0.278076	0.0976563	0.312683	1.02661	2.71368	5.95599	11.689	21.1611
80.98	3.69019	6.42798	25.7144	79.3398	157.096	280.084	472.961	754.928	1145.06	1603.06		80.92	-0.175049	0.0331421	0.278076	0.102295	0.312683	1.02661	2.71368	5.94659	11.689	21.1611
81.08	3.69019	6.43042	25.7534	79.4219	157.229	280.235	473.223	755.31	1145.57	1603.61		81.02	-0.191528	0.0221565	0.26709	0.0866699	0.303284	1.01489	2.70197	5.9372	11.6796	21.1439
81.18	3.68384	6.42798	25.7783	79.4858	157.346	280.377	473.498	755.69	1146.06	1604.16		81.12	-0.17505	0.0315545	0.270264	0.0960693	0.312683	1.01489	2.70197	5.95831	11.689	21.1533
81.28	3.68237	6.45142	25.8027	79.5688	157.493	280.538	473.774	756.095	1146.56	1604.75		81.22	-0.182861	0.0331426	0.273438	0.0976563	0.31427	1.01648	2.70355	5.94818	11.6906	21.1549
81.38	3.70044	6.45532	25.8433	79.6523	157.624	280.692	474.073	756.506	1147.08	1605.33		81.32	-0.168823	0.0393677	0.272583	0.103882	0.318909	1.02271	2.70978	5.95441	11.6968	21.1611
81.48	3.7019	6.45776	25.8628	79.7109	157.745	280.849	474.352	756.897	1147.59	1605.89		81.42	-0.168823	0.0393677	0.266357	0.101563	0.31427	1.02271	2.70978	5.96613	11.7046	21.1611
81.58	3.70972	6.47632	25.9033	79.8101	157.883	281.015	474.633	757.297	1148.11	1606.45		81.52	-0.180542	0.026062	0.254639	0.0804443	0.308777	1.02271	2.69806	5.95441	11.6929	21.1494
81.68	3.70972	6.47485	25.9136	79.8906	158.02	281.143	474.931	757.667	1148.63	1606.98		81.62	-0.180542	0.0315552	0.254639	0.0921631	0.308777	1.02271	2.69806	5.95441	11.6929	21.1494
81.78	3.698	6.48022	25.9434	79.9399	158.147	281.291	475.192	758.059	1149.12	1607.53		81.72	-0.180542	0.0315548	0.266357	0.0804443	0.308777	1.01099	2.70978	5.95441	11.6929	21.1494
81.88	3.70972	6.48657	25.9722	80.0078	158.275	281.447	475.464	758.448	1149.62	1608.08		81.82	-0.186034	0.0260627	0.258545	0.0866699	0.311096	1.00549	2.70428	5.94733	11.6874	21.1439
81.98	3.70972	6.48657	26.0112	80.0977	158.399	281.578	475.771	758.85	1150.12	1608.64		81.92	-0.176636	0.0354607	0.258545	0.0944824	0.320496	1.01489	2.71368	5.9505	11.6968	21.1533
82.08	3.71753	6.48901	26.0308	80.1797	158.518	281.731	476.034	759.249	1150.63	1609.17		82.02	-0.176636	0.0354615	0.258545	0.0859375	0.320496	1.01489	2.7121	5.9505	11.6968	21.1533
82.18	3.71753	6.50366	26.0737	80.2383	158.635	281.869	476.306	759.639	1151.13	1609.73		82.12	-0.175049	0.0370482	0.260132	0.078125	0.322083	1.02661	2.70746	5.95209	11.6984	21.1526
82.28	3.71753	6.51489	26.1074	80.3345	158.763	282.034	476.582	760.024	1151.64	1610.28		82.22	-0.180542	0.0292358	0.254639	0.0726318	0.316589	1.01489	2.70978	5.94427	11.6929	21.1377
82.38	3.7356	6.52563	26.1401	80.3892	158.885	282.193	476.87	760.417	1152.16	1610.85		82.32	-0.180542	0.0198364	0.254639	0.0726318	0.316589	1.01489	2.70197	5.93488	11.6929	21.1377
82.48	3.72778	6.53345	26.165	80.4648	159.014	282.344	477.141	760.795	1152.65	1611.38		82.42	-0.17041	0.0198364	0.256958	0.0703125	0.315002	1.01257	2.70197	5.93488	11.6851	21.1377
82.58	3.72534	6.54517	26.1909	80.5664	159.126	282.459	477.43	761.165	1153.16	1611.95		82.52	-0.174316	0.0198365	0.276489	0.0632324	0.311096	1.00549	2.70978	5.93719	11.6874	21.1462
82.68	3.72534	6.54517	26.2051	80.6367	159.257	282.592	477.699	761.545	1153.65	1612.49		82.62	-0.17273	0.0120238	0.287476	0.0648193	0.324402	1.00708	2.70197	5.93878	11.689	21.1338
82.78	3.72925	6.55688	26.2339	80.6929	159.374	282.749	477.973	761.928	1154.14	1613.04		82.72	-0.175049	0.012024	0.278076	0.0648193	0.324402	1.00708	2.70197	5.93878	11.689	21.1338
82.88	3.73071	6.55835	26.2612	80.7695	159.495	282.903	478.242	762.307	1154.64	1613.6		82.82	-0.182861	0.0136113	0.279663	0.0648193	0.325989	1.00867	2.70355	5.93878	11.6984	21.1354
82.98	3.72925	6.57642	26.312	80.8477	159.643	283.071	478.495	762.713	1155.15	1614.16		82.92	-0.176636	0.018249	0.285889	0.0726318	0.329895	1.01489	2.70978	5.93878	11.7046	21.1416
83.08	3.73706	6.5935	26.3408	80.9155	159.781	283.241	478.77	763.104	1155.66	1614.72		83.02	-0.188354	0.000305	0.27417	0.0609131	0.308777	1.00317	2.69647	5.92474	11.6929	21.1299
83.18	3.75806	6.59839	26.3613	80.979	159.915	283.42	479.06	763.474	1156.18	1615.25		83.12	-0.188355	0.00262	0.276489	0.0632324	0.311096	1.00549	2.69257	5.91766	11.6936	21.1322
83.28	3.75122	6.58667	26.3901	81.0664	160.053	283.582	479.331	763.862	1156.68	1615.8		83.22	-0.180543	0.0120233	0.285887	0.0703125	0.320496	1.01489	2.70197	5.92706	11.6968	21.1494
83.38	3.74732	6.60522	26.4307	81.1655	160.203	283.769	479.603	764.273	1157.18	1616.36		83.32	-0.197755	0.0120232	0.278076	0.0531006	0.312683	1.00708	2.69183	5.92706	11.689	21.1338
83.48	3.75415	6.60767	26.4355	81.2422	160.329	283.951	479.892	764.648	1157.67	1616.9		83.42	-0.206298	-0.000426	0.267944	0.0429688	0.300964	0.996949	2.6723	5.91693	11.6788	21.1315
83.58	3.7605	6.6272	26.4644	81.3203	160.456	284.153	480.164	765.038	1158.18	1617.44		83.52	-0.200073	-0.0036	0.27417	0.0491943	0.300964	1.00317	2.69025	5.92316	11.6851	21.1299
83.68	3.7605	6.63892	26.4917	81.3906	160.596	284.324	480.414	765.428	1158.67	1617.99		83.62	-0.200073	-0.00519	0.27417	0.0593262	0.298645	1.01489	2.69025	5.92316	11.6851	21.1299
83.78	3.7605	6.63892	26.5229	81.4531	160.725	284.499	480.715	765.807	1159.16	1618.52		83.72	-0.197754	0.00262	0.274902	0.0554199	0.291565	1.01721	2.69257	5.92548	11.6991	21.1322
83.88	3.76831	6.64673	26.5425	81.522	160.846	284.685	480.975	766.198	1159.65	1619.07		83.82	-0.188354	-0.0114136	0.266357	0.0531006	0.297058	1.01489	2.69025	5.93256	11.6945	21.1299
83.98	3.76196	6.66772	26.5908	81.6069	161.004	284.881	481.242	766.578	1160.17	1619.6		83.92	-0.188354	0.000305	0.266357	0.0531006	0.297058	1.00317	2.68793	5.92316	11.6851	21.1377
84.08	3.78149	6.67798	26.6182	81.6797	161.121	285.064	481.545	766.971	1160.67	1620.16		84.02	-0.186035	0.00262	0.268677	0.0554199	0.299377	1.01721	2.68085	5.92548	11.6874	21.1322
84.18	3.78394	6.6897	26.6362	81.7554	161.241	285.245	481.824	767.341	1161.16	1620.68		84.12	-0.184448	0.00421	0.281982	0.0648193	0.300964	1.00708	2.69025	5.92706	11.689	21.1416
84.28	3.79175	6.69507	26.6675	81.8242	161.378	285.422	482.107	767.709	1161.66	1621.23		84.22	-0.182861	0.0058	0.281251	0.0664063	0.302551	1.02039	2.69025	5.92706	11.6906	21.1354
84.38	3.79175	6.70776	26.6934	81.9087	161.497	285.616	482.356	768.114	1162.16	1621.78		84.32	-0.167236	0.0214233	0.278076	0.0648193	0.308777	1.02661	2.69025	5.92865	11.6851	21.1494
84.48	3.80981	6.69995	26.7026	81.9688	161.604	285.771	482.615	768.495	1162.66	1622.32		84.42	-0.176636	0.0120239	0.285889	0.0726318	0.308777	1.02661	2.69025	5.93329	11.6851	21.1494
84.58	3.79956	6.70532	26.7222	82.0391	161.725	285.948	482.871	768.859	1163.15	1622.85		84.52	-0.178223	0.0120232	0.285889	0.0625	0.306458	1.02661	2.70197	5.92706	11.6952	21.1494
84.68	3.79956	6.72876	26.7651	82.1235	161.857	286.138	483.141	769.249	1163.65	1623.41		84.62	-0.193847	0.00263	0.276489	0.0437012	0.287659	1.01563	2.69025	5.91766	11.6678	21.14
84.78	3.823	6.74829	26.7754	82.1914	161.975	286.322	483.434	769.639	1164.16	1623.95		84.72	-0.176636	0.0120239	0.285889	0.0609131	0.308777	1.02039	2.69025	5.92706	11.6772	21.1471
84.88	3.82153	6.75757	26.8018	82.2788	162.088	286.51	483.692	770.02	1164.67	1624.48		84.82	-0.176636	0.0120234	0.285889	0.0609131	0.30719	1.03284	2.69025	5.92706	11.689	21.1377
84.98	3.82837	6.77954	26.8354	82.3594	162.241	286.695	483.982	770.401	1165.16	1625.02		84.92	-0.182861	0.00421	0.279663	0.0546875	0.294739	1.02039	2.68402	5.92084	11.6827	21.1315
85.08	3.84253	6.77954	26.8628	82.4414	162.35	286.864	484.266	770.771	1165.64	1625.58		85.02	-0.176636	0.00421	0.285889	0.0726318	0.300964	1.02661	2.68866	5.93488	11.689	21.1377
85.18	3.84253	6.77026	26.8682	82.4937	162.448	287.051	484.547	771.127	1166.15	1626.11		85.12	-0.178955	0.00421	0.285889	0.0593262	0.300964	1.02661	2.68243	5.93488	11.689	21.1377
85.28	3.83862	6.77563	26.9058	82.5703	162.577	287.241	484.803	771.518	1166.63	1626.65		85.22	-0.188354	0.00421	0.285889	0.0648193	0.298645	1.02661	2.68243	5.93488	11.6866	21.1361
85.38	3.83862	6.78735	26.9253	82.6406	162.678	287.449	485.063	771.885	1167.11	1627.16		85.32	-0.174316	0.014344	0.288208	0.0648193	0.303284	1.02893	2.68475	5.9372	11.6796	21.1322
85.48	3.83228	6.80688	26.9448	82.7134	162.8	287.632	485.352	772.25	1167.59	1627.71		85.42	-0.164918	0.0214226	0.309326	0.0648193	0.311096	1.03833	2.69415	5.94427	11.7007	21.1416
85.58	3.84253	6.80835	26.9761	82.7813	162.936	287.809	485.641	772.61	1168.06	1628.22		85.52	-0.176636	0.000305	0.283569	0.0531006	0.293152	1.02429	2.68243	5.92316	11.689	21.1299
85.68	3.84253	6.8186	26.9941	82.8516	163.048	287.998	485.904	772.967	1168.54	1628.75		85.62	-0.176636	0.000305	0.285889	0.0531006	0.293152	1.01489	2.68243	5.92316	11.6968	21.1299
85.78	3.84253	6.83032	27.0229	82.9297	163.167	288.171	486.172	773.358	1169.02	1629.28		85.72	-0.178223	0.000305	0.285889	0.0531006	0.300964	1.01489	2.68243	5.92316	11.6945	21.1416
85.88	3.84253	6.83032	27.0464	82.9858	163.274	288.332	486.453	773.721	1169.51	1629.79		85.82	-0.176636	0.000305	0.292114	0.0515137	0.298645	1.01489	2.68243	5.93488	11.6851	21.1299
85.98	3.83472	6.84204	27.0854	83.0547	163.409	288.506	486.715	774.082	1169.98	1630.32		85.92	-0.178955	0.000305	0.285889	0.0570068	0.289246	1.01489	2.68243	5.93488	11.6851	21.1416
86.08	3.84253	6.84058	27.105	83.125	163.521	288.703	486.996	774.463	1170.46	1630.86		86.02	-0.186767	0.00189	0.287476	0.0585938	0.290833	1.01648	2.68402	5.93488	11.6866	21.1432
86.18	3.84253	6.83814	27.1323	83.1719	163.635	288.882	487.278	774.819	1170.93	1631.38		86.12	-0.180542	0.00653	0.293701	0.0648193	0.297058	1.0227	2.69025	5.93488	11.6913	21.1494
86.28	3.84253	6.84595	27.1636	83.2422	163.757	289.039	487.516	775.202	1171.38	1631.88		86.22	-0.178223	0.00421	0.296021	0.0648193	0.299377	1.03442	2.69257	5.93719	11.6874	21.1517
86.38	3.84253	6.85767	27.1948	83.332	163.885	289.222	487.774	775.569	1171.86	1632.39		86.32	-0.176636	0.0221558	0.309326	0.0570068	0.300964	1.02661	2.69415	5.93878	11.7007	21.1533
86.48	3.84253	6.87183	27.2144	83.4282	164.038	289.378	488.035	775.946	1172.34	1632.95		86.42	-0.176636	0.0159302	0.309326	0.0570068	0.300964	1.02502	2.69415	5.93878	11.7007	21.151
86.58	3.8606	6.87085	27.2378	83.4829	164.159	289.554	488.292	776.311	1172.81	1633.46		86.52	-0.166505	0.0159293	0.309326	0.0570068	0.312683	1.0188	2.69415	5.9505	11.7085	21.1416
86.68	3.85425	6.8811	27.2769	83.5625	164.279	289.721	488.534	776.67	1173.28	1633.96		86.62	-0.184447	0.00421	0.297607	0.0452881	0.287659	1.00708	2.68243	5.92706	11.6968	21.1299
86.78	3.86206	6.88892	27.2871	83.6406	164.409	289.881	488.793	777.04	1173.76	1634.48		86.72	-0.182128	0.00653	0.299928	0.0452881	0.283752	1.0094	2.68243	5.9411	11.6991	21.1322
86.88	3.86206	6.90063	27.3237	83.7227	164.538	290.062	489.068	777.409	1174.25	1635.01		86.82	-0.172729	0.0237427	0.317139	0.0452881	0.302551	1.0188	2.69025	5.9505	11.7085	21.1416
86.98	3.87378	6.89917	27.355	83.8008	164.678	290.242	489.324	777.799	1174.73	1635.54		86.92	-0.172729	0.0237427	0.317139	0.0437012	0.293152	1.0188	2.69025	5.9505	11.7085	21.1416
87.08	3.88159	6.90845	27.394	83.8711	164.807	290.417	489.555	778.188	1175.2	1636.05		87.02	-0.180543	0.0159294	0.307007	0.0296631	0.273621	1.01099	2.68243	5.94269	11.7007	21.1338
87.18	3.88794	6.90845	27.4253	83.9414	164.928	290.571	489.824	778.545	1175.7	1636.56		87.12	-0.192992	0.0058	0.299194	0.0273438	0.275208	1.00086	2.6723	5.93256	11.7	21.1237
87.28	3.90112	6.92798	27.4526	84.0313	165.068	290.723	490.094	778.898	1176.19	1637.08		87.22	-0.196167	0.0120239	0.30542	0.03125	0.269714	1.00708	2.67853	5.93878	11.6968	21.1299
87.38	3.90112	6.93335	27.4775	84.1016	165.194	290.904	490.366	779.28	1176.68	1637.59		87.32	-0.196167	0.0097	0.303833	0.0218506	0.269714	1.00708	2.67853	5.93878	11.6968	21.1299
87.48	3.90112	6.9397	27.5073	84.1694	165.315	291.063	490.633	779.639	1177.17	1638.1		87.42	-0.196167	0.000305	0.297607	0.0218506	0.269714	1.00708	2.67853	5.93878	11.6952	21.1299
87.58	3.90894	6.95679	27.5439	84.2515	165.434	291.257	490.914	780.026	1177.66	1638.61		87.52	-0.186035	0.00262	0.307739	0.022583	0.272034	1.00708	2.68085	5.94891	11.6913	21.1322
87.68	3.9314	6.96314	27.5684	84.3047	165.551	291.424	491.195	780.409	1178.16	1639.13		87.62	-0.190674	0.000305	0.30542	0.0140381	0.281433	0.995362	2.67853	5.94427	11.689	21.1299
87.78	3.93091	6.97095	27.5854	84.3462	165.659	291.603	491.457	780.78	1178.64	1639.65		87.72	-0.200073	0.000305	0.30542	0.0140381	0.267395	0.993775	2.69025	5.93488	11.6968	21.1299
87.88	3.94019	6.96167	27.6167	84.4219	165.78	291.795	491.727	781.133	1179.14	1640.17		87.82	-0.198486	0.00189	0.307007	0.015625	0.269714	0.989136	2.69025	5.93646	11.7078	21.1432
87.98	3.94556	6.97095	27.6479	84.4844	165.909	291.965	491.977	781.491	1179.61	1640.69		87.92	-0.20166	0.000305	0.318726	0.0140381	0.261902	0.987549	2.68243	5.93488	11.6968	21.1416
88.08	3.94409	6.97876	27.6753	84.5742	166.029	292.123	492.229	781.831	1180.1	1641.2		88.02	-0.205566	0.00263	0.327271	0.0280762	0.264221	0.989869	2.68475	5.9372	11.6975	21.1423
88.18	3.95581	6.99048	27.7065	84.6641	166.159	292.288	492.496	782.19	1180.57	1641.71		88.12	-0.196168	0.023742	0.335083	0.0257568	0.273621	0.999267	2.69415	5.94659	11.7007	21.1455
88.28	3.94653	6.99048	27.7285	84.7329	166.276	292.457	492.766	782.561	1181.03	1642.22		88.22	-0.184449	0.0237418	0.328856	0.0374756	0.281433	0.999267	2.69183	5.94501	11.7007	21.1455
88.38	3.9519	6.99829	27.7456	84.7813	166.409	292.635	493.014	782.931	1181.51	1642.73		88.32	-0.196167	0.0120239	0.317139	0.0257568	0.267395	0.987549	2.68243	5.92706	11.6866	21.1338
88.48	3.9519	6.99829	27.7651	84.8398	166.531	292.787	493.254	783.28	1181.98	1643.22		88.42	-0.198486	0.0120239	0.317139	0.0234375	0.257996	0.987549	2.68243	5.92706	11.689	21.1393
88.58	3.9519	7.00464	27.791	84.8906	166.646	292.932	493.524	783.634	1182.43	1643.73		88.52	-0.206299	0.0136107	0.318726	0.00391	0.259583	0.989136	2.6817	5.92865	11.6906	21.1237
88.68	3.95825	7.0061	27.8135	84.9609	166.788	293.063	493.781	783.988	1182.87	1644.25		88.62	-0.207886	0.012024	0.314819	0.0140381	0.257996	0.987549	2.67853	5.93878	11.6968	21.1221
88.78	3.96753	7.01782	27.8315	85.0273	166.888	293.22	494.051	784.338	1183.36	1644.77		88.72	-0.20166	0.0120241	0.319458	0.0140381	0.256409	0.987549	2.67853	5.93878	11.6866	21.1221
88.88	3.96753	7.03491	27.8604	85.1304	167.012	293.392	494.332	784.727	1183.83	1645.28		88.82	-0.205566	0.014344	0.331177	0.0163574	0.252502	0.98755	2.68085	5.9411	11.6874	21.1244
88.98	3.98852	7.02808	27.8965	85.1899	167.118	293.537	494.611	785.091	1184.3	1645.78		88.92	-0.196168	0.023742	0.346069	0.0257568	0.261902	0.989867	2.69025	5.9505	11.6968	21.1315
89.08	3.98169	7.03735	27.9043	85.2578	167.245	293.684	494.874	785.467	1184.78	1646.29		89.02	-0.196167	0.0097	0.324951	0.0218506	0.250183	0.987549	2.67694	5.93878	11.6835	21.1104
89.18	3.98706	7.04809	27.9424	85.3086	167.375	293.851	495.141	785.838	1185.21	1646.79		89.12	-0.196167	0.000305	0.324951	0.0124512	0.247864	0.987549	2.67072	5.94659	11.6772	21.1104
89.28	4.00806	7.04907	27.9722	85.3789	167.487	294.021	495.431	786.198	1185.67	1647.31		89.22	-0.19458	0.000306	0.326539	0.00781	0.240051	0.986817	2.6723	5.94818	11.6788	21.1119
89.38	4.0105	7.06079	27.9917	85.4492	167.602	294.185	495.703	786.569	1186.15	1647.82		89.32	-0.190674	0.000305	0.344482	0.0140381	0.246277	0.983643	2.67853	5.95441	11.6851	21.1166
89.48	4.0105	7.07495	28.0229	85.5391	167.716	294.358	495.944	786.935	1186.6	1648.33		89.42	-0.200073	0.00189	0.344482	0.0140381	0.246277	0.983643	2.67853	5.95441	11.6851	21.1104
89.58	4.01538	7.08813	28.0542	85.6094	167.835	294.541	496.229	787.315	1187.07	1648.85		89.52	-0.197753	0.0182502	0.345215	0.0241699	0.248596	0.985963	2.68085	5.95673	11.6968	21.1127
89.68	4.0144	7.07886	28.0737	85.7109	167.958	294.715	496.474	787.668	1187.56	1649.35		89.62	-0.188355	0.0260613	0.356201	0.03125	0.269714	0.995361	2.69025	5.96612	11.6968	21.1198
89.78	4.02612	7.07642	28.1011	85.7773	168.065	294.902	496.742	788.018	1188.02	1649.85		89.72	-0.197754	0.0120239	0.348389	0.0140381	0.260315	0.987549	2.68011	5.95599	11.689	21.1025
89.88	4.02612	7.08423	28.1152	85.8711	168.186	295.067	496.992	788.397	1188.49	1650.35		89.82	-0.20398	0.012023	0.346069	0.0140381	0.25177	0.985961	2.67072	5.94659	11.6874	21.1025
89.98	4.02612	7.08423	28.1401	85.9297	168.323	295.23	497.223	788.739	1188.96	1650.85		89.92	-0.215697	0.000306	0.324951	0.00232	0.230652	0.975831	2.67072	5.93488	11.6694	21.0986
90.08	4.03149	7.10522	28.1689	85.9976	168.473	295.408	497.5	789.105	1189.42	1651.37		90.02	-0.206299	0.000305	0.324951	0.00232	0.230652	0.97583	2.67072	5.93488	11.6772	21.0892
90.18	4.04712	7.11938	28.2026	86.0703	168.577	295.593	497.771	789.448	1189.89	1651.88		90.12	-0.227417	0.0097	0.324951	0.00232	0.229065	0.97583	2.67072	5.93488	11.6749	21.0908
90.28	4.04956	7.11548	28.2158	86.1289	168.686	295.758	498.026	789.807	1190.37	1652.38		90.22	-0.232909	-0.00519	0.319459	-0.00549	0.215027	0.970338	2.66364	5.93952	11.66	21.0853
90.38	4.03784	7.11548	28.2417	86.1992	168.796	295.926	498.27	790.167	1190.84	1652.88		90.32	-0.223511	0.00421	0.328857	-0.00549	0.222839	0.979736	2.66681	5.94269	11.6812	21.0924
90.48	4.04956	7.1272	28.2729	86.25	168.915	296.089	498.539	790.526	1191.31	1653.38		90.42	-0.221924	0.0058	0.340576	0.00781	0.224426	0.98291	2.6684	5.94427	11.6827	21.0846
90.58	4.05737	7.1272	28.2949	86.311	169.022	296.258	498.801	790.877	1191.78	1653.88		90.52	-0.227417	-0.0114136	0.328857	0.00232	0.218933	0.982056	2.6629	5.93878	11.6772	21.0791
90.68	4.05737	7.14429	28.3291	86.4077	169.172	296.433	499.051	791.225	1192.25	1654.4		90.62	-0.215698	-0.0114136	0.328857	0.00232	0.218933	0.97583	2.66058	5.93878	11.6772	21.0791
90.78	4.07837	7.13892	28.3472	86.4727	169.288	296.613	499.33	791.577	1192.72	1654.89		90.72	-0.215699	-0.0114145	0.328856	0.000732	0.218933	0.975829	2.65118	5.93646	11.6851	21.0791
90.88	4.073	7.15063	28.3745	86.5508	169.417	296.793	499.576	791.959	1193.18	1655.38		90.82	-0.219605	-0.0231329	0.324951	-0.0172119	0.216614	0.964111	2.63947	5.91534	11.6718	21.0674
90.98	4.08081	7.14136	28.3994	86.6133	169.539	296.972	499.843	792.299	1193.64	1655.89		90.92	-0.227416	-0.0208124	0.314819	-0.0250244	0.199402	0.95398	2.63947	5.91534	11.6577	21.0697
91.08	4.08081	7.15308	28.4146	86.686	169.665	297.159	500.107	792.673	1194.1	1656.38		91.02	-0.236816	-0.0270386	0.30542	-0.0273438	0.201721	0.94458	2.63947	5.91534	11.6554	21.0651
91.18	4.09888	7.16382	28.4331	86.7656	169.776	297.308	500.353	793.014	1194.56	1656.88		91.12	-0.243042	-0.0270386	0.317139	-0.0344238	0.208801	0.94458	2.63947	5.91534	11.646	21.058
91.28	4.09107	7.16626	28.4604	86.8359	169.884	297.481	500.602	793.393	1195.02	1657.38		91.22	-0.244628	-0.0364373	0.307741	-0.0367432	0.190002	0.9469	2.63007	5.90595	11.6366	21.0541
91.38	4.08862	7.17798	28.4917	86.9063	169.995	297.631	500.852	793.733	1195.47	1657.88		91.32	-0.23523	-0.0293585	0.317139	-0.0367432	0.199402	0.956298	2.63788	5.92474	11.6577	21.0518
91.48	4.09644	7.17798	28.5229	86.9766	170.112	297.809	501.11	794.098	1195.94	1658.39		91.42	-0.245361	-0.0465692	0.309326	-0.0461426	0.191589	0.948487	2.62384	5.90753	11.6499	21.0533
91.58	4.09644	7.19507	28.5713	87.0757	170.242	298.009	501.365	794.465	1196.38	1658.89		91.52	-0.253173	-0.0449824	0.310913	-0.0507813	0.193176	0.950074	2.62543	5.90912	11.6515	21.0455
91.68	4.11743	7.20923	28.5933	87.1484	170.366	298.18	501.614	794.846	1196.86	1659.39		91.62	-0.246949	-0.0387578	0.317139	-0.0445557	0.197815	0.956298	2.63165	5.91534	11.6577	21.0518
91.78	4.11353	7.22339	28.6216	87.2188	170.483	298.357	501.871	795.196	1197.32	1659.9		91.72	-0.246948	-0.0387573	0.317139	-0.0429688	0.191589	0.956299	2.62933	5.91376	11.6577	21.0518
91.88	4.12622	7.23657	28.6401	87.3071	170.611	298.528	502.159	795.536	1197.79	1660.39		91.82	-0.246948	-0.0387571	0.317139	-0.0367432	0.191589	0.964112	2.61993	5.91925	11.6561	21.0518
91.98	4.12769	7.22729	28.6714	87.3804	170.715	298.688	502.413	795.893	1198.27	1660.9		91.92	-0.244629	-0.0364382	0.317139	-0.0360107	0.193909	0.96643	2.62225	5.92157	11.6522	21.0541
92.08	4.1394	7.23267	28.6924	87.4805	170.835	298.847	502.668	796.258	1198.71	1661.38		92.02	-0.23523	-0.0270395	0.317139	-0.0328369	0.203308	0.975829	2.64337	5.93097	11.6616	21.0619
92.18	4.1394	7.24438	28.7222	87.5586	170.956	299.035	502.924	796.596	1199.18	1661.87		92.12	-0.246947	-0.0309439	0.317139	-0.0445557	0.18927	0.964112	2.63165	5.91925	11.6476	21.0439
92.28	4.1394	7.23657	28.7339	87.6016	171.077	299.21	503.18	796.959	1199.64	1662.35		92.22	-0.235229	-0.0325316	0.317139	-0.0445557	0.191589	0.962525	2.63007	5.91925	11.646	21.0439
92.38	4.13941	7.25366	28.7651	87.6812	171.215	299.388	503.422	797.307	1200.08	1662.84		92.32	-0.235962	-0.0371705	0.318726	-0.0351563	0.181458	0.959473	2.62543	5.92084	11.6398	21.0455
92.48	4.1394	7.26782	28.7925	87.7539	171.358	299.564	503.693	797.678	1200.55	1663.34		92.42	-0.246948	-0.0387572	0.317139	-0.046875	0.190002	0.97583	2.62384	5.91925	11.6382	21.0439
92.58	4.1394	7.27954	28.8237	87.8228	171.479	299.728	503.934	798.03	1201	1663.83		92.52	-0.246948	-0.0387573	0.317139	-0.0484619	0.183777	0.97583	2.62384	5.91693	11.6382	21.0416
92.68	4.15112	7.28735	28.855	87.8906	171.599	299.902	504.196	798.377	1201.45	1664.33		92.62	-0.258667	-0.0410767	0.315552	-0.0562744	0.183777	0.97583	2.63165	5.90753	11.6359	21.0322
92.78	4.15112	7.29907	28.8877	87.9805	171.698	300.102	504.468	798.711	1201.89	1664.83		92.72	-0.244628	-0.048156	0.311647	-0.0461426	0.186096	0.97815	2.63397	5.91766	11.6366	21.0345
92.88	4.15259	7.30054	28.9058	88.0313	171.819	300.27	504.703	799.049	1202.34	1665.31		92.82	-0.246949	-0.0387582	0.328857	-0.0367432	0.195496	0.985961	2.64337	5.92706	11.646	21.0439
92.98	4.16284	7.29907	28.937	88.1016	171.948	300.443	504.953	799.432	1202.78	1665.81		92.92	-0.248534	-0.0527945	0.317139	-0.0484619	0.181458	0.975831	2.63165	5.91535	11.6343	21.0205
93.08	4.15356	7.31079	28.9565	88.1523	172.069	300.613	505.185	799.782	1203.22	1666.31		93.02	-0.254761	-0.0700073	0.317139	-0.0484619	0.172058	0.97583	2.63165	5.91534	11.6343	21.0322
93.18	4.15112	7.32495	28.9941	88.208	172.186	300.788	505.446	800.134	1203.66	1666.78		93.12	-0.254761	-0.0621948	0.314819	-0.0484619	0.172058	0.987549	2.63165	5.91534	11.6343	21.0322
93.28	4.16919	7.33813	29.0229	88.2773	172.307	300.939	505.714	800.499	1204.1	1667.29		93.22	-0.254761	-0.0621948	0.30542	-0.0367432	0.172058	0.987549	2.62933	5.91376	11.646	21.0322
93.38	4.17065	7.32642	29.0332	88.3359	172.405	301.107	505.953	800.846	1204.54	1667.76		93.32	-0.254761	-0.0621947	0.303833	-0.0367432	0.179871	0.987549	2.63165	5.90753	11.6366	21.0299
93.48	4.1604	7.33423	29.062	88.3999	172.526	301.281	506.203	801.206	1204.98	1668.25		93.42	-0.253174	-0.060608	0.299194	-0.0351563	0.181458	0.989136	2.63324	5.91071	11.6453	21.0221
93.58	4.15894	7.34595	29.0894	88.4688	172.655	301.467	506.452	801.556	1205.41	1668.75		93.52	-0.246949	-0.0637825	0.30542	-0.0305176	0.187683	0.995361	2.63947	5.92157	11.6538	21.0283
93.68	4.17066	7.36694	29.1235	88.5469	172.776	301.637	506.711	801.914	1205.86	1669.23		93.62	-0.256347	-0.079406	0.296021	-0.0461426	0.176697	0.985963	2.62775	5.90595	11.6327	21.0189
93.78	4.17993	7.3772	29.1558	88.6172	172.885	301.808	506.959	802.276	1206.32	1669.71		93.72	-0.246949	-0.0700079	0.305419	-0.0367432	0.179871	0.995361	2.62775	5.91534	11.6421	21.0283
93.88	4.19019	7.38892	29.1753	88.6602	172.999	301.97	507.203	802.608	1206.76	1670.18		93.82	-0.254761	-0.0778198	0.297607	-0.0445557	0.173645	0.999268	2.62775	5.90753	11.6343	21.0088
93.98	4.1731	7.38892	29.2065	88.7305	173.116	302.146	507.453	802.967	1207.2	1670.67		93.92	-0.254761	-0.0801392	0.295288	-0.046875	0.179871	0.999268	2.62775	5.90753	11.6343	21.0088
94.08	4.18237	7.40063	29.2285	88.8203	173.249	302.31	507.703	803.301	1207.66	1671.15		94.02	-0.246948	-0.0895386	0.285889	-0.0562744	0.178284	0.999268	2.62775	5.91925	11.6343	21.0072
94.18	4.18237	7.38745	29.2339	88.8608	173.354	302.469	507.967	803.608	1208.11	1671.63		94.12	-0.249268	-0.0895386	0.285889	-0.0562744	0.172058	1.00708	2.63947	5.91693	11.646	21.001
94.28	4.17847	7.39673	29.2651	88.9414	173.487	302.652	508.203	803.948	1208.56	1672.11		94.22	-0.256349	-0.0911264	0.285887	-0.0484619	0.172058	1.00708	2.63947	5.90753	11.646	21.001
94.38	4.17847	7.4021	29.2925	89.0117	173.61	302.811	508.446	804.299	1208.99	1672.59		94.32	-0.260986	-0.10907	0.27417	-0.0601807	0.160339	0.995362	2.61603	5.90594	11.6343	20.9893
94.48	4.19019	7.41772	29.3213	89.1108	173.729	302.989	508.696	804.648	1209.45	1673.09		94.42	-0.268067	-0.106751	0.274902	-0.0461426	0.162659	1.00708	2.61835	5.91534	11.6366	20.9916
94.58	4.19946	7.43188	29.355	89.1914	173.867	303.16	508.955	804.991	1209.91	1673.58		94.52	-0.260254	-0.0973511	0.278076	-0.0383301	0.169739	1.00708	2.63947	5.91534	11.6444	21.0026
94.68	4.20972	7.43677	29.3833	89.2681	173.986	303.356	509.215	805.325	1210.36	1674.06		94.62	-0.266479	-0.0996704	0.278076	-0.0445557	0.160339	1.00476	2.63947	5.91534	11.6382	21.0189
94.78	4.21851	7.44751	29.4097	89.3398	174.108	303.531	509.483	805.667	1210.81	1674.53		94.72	-0.274292	-0.10907	0.270264	-0.0523682	0.152527	0.987549	2.63165	5.90753	11.6437	21.0143
94.88	4.21753	7.45532	29.4331	89.3984	174.228	303.699	509.745	805.997	1211.26	1675.01		94.82	-0.272705	-0.107482	0.271851	-0.0507813	0.154114	0.989136	2.63324	5.90912	11.6515	21.0221
94.98	4.2229	7.45923	29.4526	89.4727	174.339	303.863	509.992	806.338	1211.72	1675.48		94.92	-0.26648	-0.101258	0.278076	-0.0445557	0.158752	0.995361	2.63788	5.91534	11.6577	21.0267
95.08	4.22144	7.45923	29.4775	89.5508	174.46	304.02	510.235	806.686	1212.15	1675.95		95.02	-0.266479	-0.101257	0.278076	-0.0445557	0.152527	1.00317	2.63165	5.92706	11.6577	21.0205
95.18	4.23315	7.46704	29.5151	89.6211	174.577	304.183	510.465	807.038	1212.59	1676.43		95.12	-0.26416	-0.106751	0.280396	-0.0445557	0.154846	1.00391	2.64569	5.9278	11.66	21.0228
95.28	4.23315	7.47876	29.5347	89.6914	174.698	304.364	510.703	807.402	1213.05	1676.9		95.22	-0.266479	-0.101257	0.278076	-0.0445557	0.152527	0.995361	2.64337	5.91693	11.6577	21.0205
95.38	4.23169	7.46069	29.5449	89.75	174.788	304.537	510.965	807.749	1213.5	1677.35		95.32	-0.266479	-0.101257	0.278076	-0.0445557	0.164246	0.995361	2.64337	5.90753	11.6577	21.0322
95.48	4.22925	7.45923	29.5737	89.832	174.885	304.707	511.192	808.077	1213.94	1677.82		95.42	-0.266479	-0.10907	0.278076	-0.0367432	0.164246	1.00708	2.64337	5.90753	11.6577	21.0322
95.58	4.22925	7.47095	29.5947	89.8906	174.986	304.902	511.435	808.417	1214.39	1678.28		95.52	-0.264892	-0.107482	0.279663	-0.0374756	0.163513	1.00867	2.65277	5.90912	11.6671	21.0338
95.68	4.23706	7.47876	29.6245	89.9805	175.096	305.06	511.684	808.756	1214.84	1678.74		95.62	-0.268799	-0.101258	0.285889	-0.0484619	0.162659	1.01489	2.65668	5.91534	11.6733	21.04
95.78	4.24243	7.47876	29.6636	90.0508	175.214	305.217	511.926	809.108	1215.29	1679.21		95.72	-0.278198	-0.10907	0.278076	-0.0562744	0.164246	1.00476	2.63947	5.90753	11.6655	21.0322
95.88	4.24097	7.4812	29.6948	90.1118	175.323	305.399	512.164	809.467	1215.73	1679.67		95.82	-0.278198	-0.10907	0.278076	-0.0484619	0.164246	0.995362	2.63947	5.90753	11.6655	21.0322
95.98	4.25269	7.49585	29.7236	90.189	175.447	305.571	512.414	809.827	1216.18	1680.14		95.92	-0.275879	-0.106751	0.280396	-0.0477295	0.166565	0.99768	2.64178	5.90753	11.6678	21.0322
96.08	4.26977	7.51001	29.7651	90.2695	175.55	305.752	512.654	810.178	1216.61	1680.63		96.02	-0.266479	-0.098938	0.289795	-0.0445557	0.175964	1.00708	2.6629	5.90753	11.6772	21.0322
96.18	4.26294	7.51782	29.7754	90.3398	175.659	305.922	512.909	810.53	1217.05	1681.08		96.12	-0.266479	-0.105164	0.289795	-0.0445557	0.175964	1.00708	2.6629	5.90985	11.6772	21.0322
96.28	4.2605	7.52954	29.8042	90.4219	175.768	306.088	513.164	810.87	1217.5	1681.54		96.22	-0.253173	-0.103576	0.291383	-0.0429688	0.177551	1.01489	2.66449	5.92633	11.6788	21.0338
96.38	4.27222	7.52661	29.8418	90.5063	175.875	306.26	513.426	811.209	1217.93	1682.01		96.32	-0.248535	-0.0996704	0.297607	-0.0367432	0.183777	1.01489	2.67072	5.92316	11.6835	21.04
96.48	4.28638	7.53345	29.8706	90.5586	175.995	306.439	513.671	811.549	1218.38	1682.48		96.42	-0.254761	-0.10907	0.297607	-0.0390625	0.181458	1.01257	2.67853	5.92316	11.6772	21.0479
96.58	4.28149	7.53345	29.8838	90.6172	176.124	306.598	513.934	811.877	1218.81	1682.93		96.52	-0.266478	-0.120788	0.283569	-0.0601807	0.160339	1.00317	2.66681	5.92316	11.6655	21.0361
96.68	4.26831	7.53345	29.9019	90.6953	176.233	306.767	514.172	812.237	1219.22	1683.39		96.62	-0.252442	-0.106752	0.288208	-0.0461426	0.18219	1.01721	2.67926	5.93719	11.6796	21.0502
96.78	4.25903	7.53735	29.9253	90.7515	176.335	306.941	514.413	812.571	1219.65	1683.86		96.72	-0.254761	-0.10907	0.285889	-0.0484619	0.172058	1.01489	2.68243	5.93329	11.6772	21.0463
96.88	4.2605	7.54517	29.9565	90.832	176.456	307.11	514.641	812.917	1220.08	1684.33		96.82	-0.254761	-0.101257	0.285889	-0.0484619	0.172058	1.01489	2.67072	5.92706	11.689	21.04
96.98	4.25415	7.53882	29.9746	90.9219	176.571	307.287	514.885	813.268	1220.52	1684.81		96.92	-0.254761	-0.101257	0.285889	-0.0484619	0.172058	1.02661	2.68243	5.92706	11.689	21.04
97.08	4.2605	7.54907	30.001	91	176.686	307.449	515.145	813.608	1220.95	1685.28		97.02	-0.252441	-0.0989373	0.288208	-0.0461426	0.179871	1.02893	2.68475	5.92938	11.6929	21.0439
97.18	4.27222	7.54907	30.0371	91.082	176.807	307.607	515.383	813.941	1221.39	1685.73		97.12	-0.245362	-0.0895393	0.297607	-0.0367432	0.18219	1.03833	2.69415	5.93878	11.7069	21.0596
97.28	4.26294	7.55688	30.0542	91.1431	176.936	307.781	515.645	814.268	1221.82	1686.21		97.22	-0.254761	-0.0895392	0.297606	-0.0250244	0.18927	1.03674	2.69415	5.93878	11.7085	21.058
97.38	4.26831	7.54761	30.0815	91.2188	177.038	307.959	515.895	814.62	1222.26	1686.67		97.32	-0.262573	-0.0856323	0.289795	-0.0328369	0.172058	1.02271	2.68634	5.93097	11.7007	21.0557
97.48	4.28003	7.56616	30.1221	91.2905	177.156	308.138	516.114	814.959	1222.71	1687.12		97.42	-0.262573	-0.0872192	0.289795	-0.0328369	0.172058	1.02271	2.69415	5.93097	11.7023	21.0557
97.58	4.28931	7.5686	30.1572	91.3594	177.28	308.331	516.392	815.299	1223.14	1687.59		97.52	-0.260987	-0.0918583	0.303101	-0.03125	0.173645	1.0321	2.69342	5.93256	11.7085	21.0573
97.68	4.29175	7.57642	30.187	91.4219	177.389	308.49	516.625	815.651	1223.57	1688.06		97.62	-0.266479	-0.0973507	0.297607	-0.0289307	0.168152	1.02429	2.68085	5.92706	11.6968	21.0518
97.78	4.30347	7.57642	30.2144	91.4688	177.487	308.641	516.875	815.958	1224	1688.51		97.72	-0.266479	-0.0973511	0.295288	-0.0289307	0.168152	1.01489	2.68793	5.92706	11.6968	21.0518
97.88	4.29956	7.58813	30.2456	91.543	177.62	308.81	517.114	816.319	1224.4	1688.99		97.82	-0.26648	-0.0996713	0.285889	-0.0305176	0.166565	1.01489	2.69025	5.92706	11.6968	21.0518
97.98	4.31128	7.58814	30.2573	91.5835	177.718	308.972	517.375	816.635	1224.86	1689.42		97.92	-0.278197	-0.120788	0.27417	-0.0484619	0.148621	1.00317	2.67853	5.91535	11.6851	21.04
98.08	4.29956	7.60229	30.291	91.665	177.844	309.156	517.594	816.962	1225.26	1689.89		98.02	-0.280518	-0.10907	0.272583	-0.0484619	0.148621	1.00317	2.67853	5.91534	11.6851	21.04
98.18	4.31763	7.60913	30.3027	91.7202	177.964	309.317	517.839	817.297	1225.72	1690.36		98.12	-0.289916	-0.116882	0.266357	-0.0562744	0.140808	0.993043	2.67072	5.90753	11.6772	21.0299
98.28	4.31763	7.59985	30.3237	91.7734	178.085	309.486	518.082	817.627	1226.17	1690.8		98.22	-0.287597	-0.114562	0.268678	-0.0539551	0.143127	0.985963	2.68475	5.90985	11.6796	21.0228
98.38	4.31909	7.60767	30.355	91.8203	178.206	309.658	518.313	817.959	1226.59	1691.24		98.32	-0.279785	-0.105164	0.278076	-0.0445557	0.152527	0.995361	2.69257	5.91925	11.689	21.04
98.48	4.31909	7.61938	30.3745	91.8618	178.315	309.817	518.534	818.299	1227.03	1691.69		98.42	-0.286011	-0.0996704	0.278076	-0.0429688	0.150208	0.995361	2.68634	5.91925	11.689	21.04
98.58	4.3269	7.61938	30.4019	91.9414	178.444	309.98	518.801	818.639	1227.43	1692.13		98.52	-0.297729	-0.120789	0.266357	-0.0500488	0.140808	0.983643	2.67462	5.90753	11.6772	21.0283
98.68	4.33228	7.63647	30.4424	92.0093	178.56	310.148	519.017	818.969	1227.84	1692.61		98.62	-0.297729	-0.120789	0.267944	-0.0429688	0.140808	0.982056	2.68011	5.90753	11.6772	21.0283
98.78	4.34009	7.65063	30.4551	92.082	178.678	310.33	519.275	819.302	1228.28	1693.07		98.72	-0.292236	-0.127014	0.267945	-0.0445557	0.134583	0.969605	2.66449	5.90131	11.6827	21.0221
98.88	4.34253	7.65063	30.4839	92.1406	178.8	310.5	519.516	819.62	1228.73	1693.52		98.82	-0.300049	-0.120789	0.27417	-0.0445557	0.139221	0.97583	2.67072	5.90521	11.689	21.0283
98.98	4.35034	7.64673	30.4917	92.1992	178.897	310.646	519.746	819.93	1229.13	1693.96		98.92	-0.297729	-0.122375	0.272583	-0.0367432	0.132996	0.97583	2.66913	5.89581	11.689	21.04
99.08	4.35034	7.65845	30.5166	92.2695	179.026	310.82	519.992	820.268	1229.55	1694.42		99.02	-0.295409	-0.126281	0.268677	-0.0344238	0.135315	0.97815	2.66522	5.89813	11.6913	21.0424
99.18	4.34106	7.65845	30.5425	92.3086	179.139	310.998	520.242	820.608	1229.96	1694.85		99.12	-0.286011	-0.116883	0.278076	-0.0250244	0.144714	0.987548	2.6723	5.90753	11.7007	21.0518
99.28	4.3479	7.68433	30.5801	92.3877	179.236	311.196	520.475	820.935	1230.39	1695.32		99.22	-0.297729	-0.128601	0.266357	-0.0367432	0.140808	0.97583	2.65118	5.89423	11.6866	21.04
99.38	4.35913	7.69507	30.6011	92.4546	179.356	311.377	520.749	821.285	1230.81	1695.79		99.32	-0.297729	-0.128601	0.278076	-0.0367432	0.138489	0.987549	2.65118	5.888	11.6772	21.0385
99.48	4.36743	7.6897	30.6245	92.5313	179.448	311.537	520.99	821.62	1231.21	1696.25		99.42	-0.291504	-0.116882	0.278076	-0.0250244	0.129089	0.985229	2.6629	5.888	11.6757	21.0322
99.58	4.36987	7.69995	30.6636	92.6172	179.589	311.736	521.235	821.95	1231.62	1696.73		99.52	-0.305542	-0.119202	0.278076	-0.0250244	0.129089	0.97583	2.6629	5.888	11.671	21.0299
99.68	4.37134	7.70679	30.6831	92.6914	179.681	311.902	521.481	822.268	1232.06	1697.19		99.62	-0.296143	-0.127014	0.279663	-0.0234375	0.130676	0.977417	2.66449	5.88959	11.6851	21.0221
99.78	4.36206	7.71167	30.7144	92.7554	179.817	312.071	521.717	822.62	1232.48	1697.63		99.72	-0.291504	-0.114563	0.284301	-0.0187988	0.135315	0.982055	2.66913	5.89423	11.6851	21.0267
99.88	4.37378	7.70923	30.7456	92.8203	179.919	312.24	521.965	822.967	1232.9	1698.07		99.82	-0.296142	-0.119201	0.279663	-0.0234375	0.129089	0.977417	2.66998	5.8974	11.6851	21.0221
99.98	4.37378	7.73804	30.7822	92.8921	180.047	312.43	522.215	823.316	1233.32	1698.53		99.92	-0.289917	-0.112977	0.293701	-0.0172119	0.129089	0.991455	2.66681	5.90363	11.6851	21.0283
100.08	4.38306	7.74048	30.8042	92.9648	180.151	312.623	522.474	823.664	1233.76	1698.99		100.02	-0.297729	-0.120789	0.285889	-0.0250244	0.121277	0.982056	2.659	5.89581	11.689	21.0205
100.18	4.38403	7.74829	30.8354	93.0352	180.26	312.785	522.698	824.002	1234.18	1699.43		100.12	-0.297729	-0.120789	0.283569	-0.0250244	0.132996	0.97583	2.65741	5.888	11.6772	21.0205
100.28	4.38159	7.76001	30.8604	93.1157	180.371	312.943	522.957	824.362	1234.61	1699.89		100.22	-0.30005	-0.11847	0.276487	-0.0133057	0.134583	0.975829	2.65118	5.888	11.689	21.0322
100.38	4.39331	7.77173	30.8784	93.1694	180.503	313.103	523.196	824.702	1235.02	1700.32		100.32	-0.309448	-0.111389	0.271851	-0.0273438	0.127502	0.964112	2.63947	5.87628	11.6772	21.0189
100.48	4.40112	7.77417	30.9043	93.2275	180.607	313.276	523.428	825.039	1235.44	1700.79		100.42	-0.307129	-0.11615	0.264771	-0.0344238	0.123596	0.96643	2.64178	5.8786	11.6796	21.015
100.58	4.39575	7.78735	30.9331	93.2891	180.737	313.455	523.659	825.366	1235.89	1701.23		100.52	-0.297729	-0.0973511	0.27417	-0.0250244	0.132996	0.97583	2.65118	5.89581	11.689	21.0244
100.68	4.39722	7.78735	30.9644	93.3477	180.829	313.62	523.892	825.698	1236.32	1701.66		100.62	-0.297729	-0.0973511	0.285889	-0.0250244	0.132996	0.97583	2.65118	5.89581	11.689	21.0221
100.78	4.40894	7.79517	30.9839	93.3999	180.936	313.779	524.133	826.031	1236.74	1702.1		100.72	-0.297729	-0.0973511	0.285889	-0.0250244	0.132996	0.977417	2.65118	5.89581	11.689	21.015
100.88	4.40894	7.80688	31.0034	93.4688	181.057	313.939	524.383	826.377	1237.17	1702.57		100.82	-0.297729	-0.0996704	0.284302	-0.0250244	0.140808	0.983643	2.64886	5.89581	11.689	21.0244
100.98	4.40894	7.8147	31.0347	93.5508	181.167	314.078	524.624	826.709	1237.61	1703.04		100.92	-0.309448	-0.101257	0.278076	-0.0250244	0.140808	0.983643	2.63947	5.89581	11.6866	21.0221
101.08	4.40894	7.81226	31.0425	93.6265	181.284	314.234	524.86	827.035	1238.04	1703.48		101.02	-0.317261	-0.10907	0.270264	-0.0250244	0.132996	0.97583	2.63165	5.888	11.6694	21.0049
101.18	4.40649	7.82642	31.0737	93.6992	181.425	314.39	525.119	827.358	1238.47	1703.92		101.12	-0.303955	-0.10907	0.279663	-0.0234375	0.134583	0.977417	2.64496	5.88959	11.6788	21.0065
101.28	4.42065	7.83813	31.0933	93.7813	181.534	314.568	525.353	827.681	1238.89	1704.36		101.22	-0.29773	-0.097352	0.285887	-0.0172119	0.142395	0.983642	2.65118	5.89581	11.6851	21.0127
101.38	4.42065	7.84448	31.1191	93.8579	181.635	314.718	525.582	827.985	1239.3	1704.79		101.32	-0.309448	-0.107483	0.27417	-0.0289307	0.136902	0.970337	2.63947	5.88409	11.6733	21.001
101.48	4.427	7.85767	31.1519	93.9492	181.745	314.896	525.823	828.307	1239.72	1705.25		101.42	-0.309448	-0.102844	0.27417	-0.0289307	0.148621	0.964111	2.63947	5.88409	11.6733	21.0088
101.58	4.44019	7.85913	31.1714	94.0391	181.878	315.037	526.053	828.627	1240.13	1705.69		101.52	-0.295409	-0.10675	0.288208	-0.0266113	0.15094	0.966431	2.6402	5.8841	11.6757	21.0111
101.68	4.44165	7.85767	31.2026	94.1001	181.987	315.217	526.301	828.967	1240.53	1706.13		101.62	-0.286011	-0.0973518	0.295288	-0.0172119	0.158752	0.975829	2.64337	5.88409	11.6851	21.0205
101.78	4.44019	7.86938	31.2222	94.1797	182.116	315.39	526.563	829.298	1240.94	1706.57		101.72	-0.278198	-0.0856323	0.285889	-0.0172119	0.152527	0.987549	2.64337	5.88409	11.6851	21.0205
101.88	4.44018	7.85767	31.2417	94.2266	182.197	315.556	526.801	829.604	1241.36	1706.99		101.82	-0.286011	-0.0856323	0.285889	-0.00549	0.152527	0.987549	2.64886	5.88409	11.6968	21.0182
101.98	4.44019	7.86548	31.2705	94.3062	182.332	315.736	527.039	829.916	1241.75	1707.45		101.92	-0.278198	-0.0856323	0.285889	-0.00549	0.164246	0.985229	2.63947	5.88409	11.6952	21.0111
102.08	4.44946	7.8772	31.2979	94.3672	182.464	315.908	527.273	830.249	1242.16	1707.89		102.02	-0.289917	-0.0895386	0.27417	-0.0172119	0.152527	0.966431	2.62775	5.87238	11.6772	21.0088
102.18	4.45972	7.86939	31.3081	94.4219	182.577	316.068	527.512	830.569	1242.58	1708.32		102.12	-0.289917	-0.0918579	0.27417	-0.0187988	0.150208	0.97583	2.62775	5.88409	11.6772	21.001
102.28	4.45435	7.8772	31.3354	94.5	182.686	316.24	527.737	830.901	1242.96	1708.76		102.22	-0.287598	-0.0989379	0.276489	-0.0133057	0.143127	0.97815	2.63007	5.88641	11.6796	21.0088
102.38	4.46118	7.88892	31.355	94.5508	182.781	316.394	527.985	831.229	1243.38	1709.22		102.32	-0.286011	-0.0973511	0.278076	-0.00549	0.144714	0.979736	2.63165	5.888	11.6812	21.001
102.48	4.47144	7.90063	31.3784	94.6147	182.889	316.56	528.215	831.549	1243.82	1709.66		102.42	-0.286011	-0.0973511	0.289795	-0.00708	0.144714	0.979736	2.63007	5.888	11.6812	21.001
102.58	4.47144	7.90845	31.4043	94.6782	183.005	316.729	528.465	831.886	1244.25	1710.1		102.52	-0.275879	-0.0856322	0.289795	-0.0133057	0.152527	0.977417	2.62384	5.888	11.6788	20.9994
102.68	4.4895	7.92017	31.4253	94.7305	183.116	316.916	528.721	832.206	1244.66	1710.53		102.62	-0.280518	-0.0840455	0.289795	-0.0117188	0.154114	0.969604	2.63715	5.88959	11.671	20.9948
102.78	4.49097	7.9187	31.4448	94.8008	183.225	317.068	528.961	832.52	1245.07	1710.99		102.72	-0.274292	-0.0778198	0.289795	-0.00549	0.160339	0.97583	2.64337	5.89581	11.6772	21.001
102.88	4.49097	7.91626	31.4761	94.8711	183.346	317.239	529.192	832.819	1245.47	1711.43		102.82	-0.274292	-0.0700073	0.289795	0.00623	0.160339	0.97583	2.64337	5.89581	11.6772	21.001
102.98	4.50269	7.91626	31.4839	94.9204	183.435	317.404	529.422	833.135	1245.88	1711.87		102.92	-0.268799	-0.0700073	0.289795	0.00623	0.160339	0.97583	2.64337	5.89581	11.6772	21.001
103.08	4.49878	7.93579	31.5151	95	183.565	317.558	529.635	833.479	1246.29	1712.3		103.02	-0.289917	-0.083313	0.285889	-0.00549	0.148621	0.964111	2.63165	5.88409	11.6639	20.9869
103.18	4.5105	7.93579	31.5137	95.0586	183.655	317.717	529.883	833.795	1246.72	1712.72		103.12	-0.289917	-0.0895386	0.285889	-0.00781	0.146301	0.964111	2.63165	5.88409	11.6694	20.9775
103.28	4.49878	7.93433	31.54	95.1367	183.753	317.908	530.102	834.116	1247.12	1713.17		103.22	-0.287596	-0.0872175	0.285892	-0.0148926	0.141541	0.966432	2.63397	5.88642	11.6718	20.9799
103.38	4.5105	7.95288	31.5737	95.2085	183.883	318.097	530.323	834.457	1247.52	1713.64		103.32	-0.253173	-0.0645137	0.299194	0.015625	0.171326	0.989136	2.65668	5.90912	11.6921	21.0026
103.48	4.51977	7.96704	31.6011	95.2695	183.995	318.258	530.568	834.759	1247.92	1714.07		103.42	-0.246949	-0.0582891	0.30542	0.0218506	0.179871	0.995361	2.67072	5.91534	11.689	21.0088
103.58	4.53003	7.96069	31.6167	95.3203	184.09	318.42	530.813	835.069	1248.34	1714.51		103.52	-0.258667	-0.0700073	0.293701	0.0101318	0.168152	0.983643	2.659	5.90363	11.6772	20.9955
103.68	4.52222	7.97095	31.644	95.3906	184.198	318.58	531.035	835.389	1248.73	1714.95		103.62	-0.260254	-0.0723267	0.30542	0.0101318	0.168152	0.983643	2.659	5.90363	11.6772	20.9893
103.78	4.52222	7.96704	31.6519	95.4688	184.29	318.728	531.276	835.698	1249.15	1715.4		103.72	-0.266479	-0.0817261	0.30542	0.0101318	0.166565	0.983643	2.659	5.90204	11.6772	21.001
103.88	4.50122	7.96704	31.6831	95.5132	184.405	318.882	531.492	836.026	1249.55	1715.8		103.82	-0.266479	-0.0700073	0.30542	0.0101318	0.168152	0.983643	2.6684	5.89581	11.6772	21.001
103.98	4.51978	7.97876	31.708	95.6016	184.514	319.029	531.724	836.366	1249.96	1716.22		103.92	-0.266479	-0.0700073	0.30542	0.0101318	0.168152	0.983643	2.659	5.90753	11.6851	21.001
104.08	4.51294	7.98657	31.7339	95.6523	184.647	319.189	531.973	836.698	1250.35	1716.65		104.02	-0.258667	-0.0700073	0.30542	0.0218506	0.168152	0.983643	2.659	5.90753	11.6851	21.001
104.18	4.5105	7.99829	31.7573	95.7227	184.764	319.369	532.223	837.018	1250.76	1717.08		104.12	-0.258667	-0.0700073	0.303833	0.0202637	0.168152	0.991455	2.659	5.91534	11.6851	21.001
104.28	4.51831	8.01636	31.7817	95.8188	184.884	319.526	532.473	837.353	1251.17	1717.53		104.22	-0.258666	-0.0692742	0.299928	0.0163574	0.18219	0.993775	2.66132	5.91535	11.6874	21.0033
104.38	4.53394	8.02563	31.8213	95.8882	185.004	319.706	532.712	837.684	1251.59	1717.95		104.32	-0.258667	-0.0661011	0.309326	0.0234375	0.191589	1.00317	2.67072	5.91534	11.6968	21.0127
104.48	4.55884	8.02563	31.8433	95.9414	185.116	319.865	532.959	838	1252	1718.37		104.42	-0.258667	-0.0661011	0.317139	0.0140381	0.191589	1.00317	2.67072	5.91534	11.6945	21.0127
104.58	4.552	8.02954	31.8667	96.0039	185.237	320.034	533.193	838.331	1252.43	1718.8		104.52	-0.246948	-0.0661011	0.314819	0.0140381	0.191589	1.01489	2.67072	5.91534	11.6851	21.0127
104.68	4.54956	8.02564	31.8823	96.0532	185.325	320.18	533.434	838.651	1252.82	1719.19		104.62	-0.246948	-0.0661011	0.30542	0.0140381	0.18927	1.01489	2.67072	5.91534	11.6835	21.0127
104.78	4.53784	8.03735	31.9136	96.1289	185.444	320.326	533.653	838.959	1253.21	1719.6		104.72	-0.254761	-0.066101	0.297608	0.00391	0.172058	1.00708	2.6629	5.90753	11.6694	21.0049
104.88	4.54956	8.03735	31.9448	96.1797	185.565	320.517	533.883	839.288	1253.62	1720.03		104.82	-0.253173	-0.0645137	0.299194	0.00391	0.173645	1.00708	2.66449	5.92084	11.671	21.0143
104.98	4.54956	8.03882	31.9722	96.2695	185.668	320.688	534.114	839.627	1254.01	1720.46		104.92	-0.246949	-0.0582891	0.30542	0.00232	0.179871	1.00708	2.68243	5.92548	11.6772	21.0182
105.08	4.54956	8.05835	32.0151	96.3281	185.797	320.874	534.356	839.949	1254.43	1720.91		105.02	-0.246949	-0.0582895	0.30542	0.00232	0.187683	1.00708	2.68243	5.91925	11.6772	21.0088
105.18	4.55884	8.04907	32.0308	96.3984	185.885	321.011	534.592	840.259	1254.85	1721.32		105.12	-0.249267	-0.0700064	0.293701	-0.0109863	0.174377	0.995362	2.67072	5.90753	11.6632	20.9971
105.28	4.56128	8.05688	32.062	96.4766	185.978	321.177	534.793	840.577	1255.24	1721.74		105.22	-0.256347	-0.0559685	0.307741	-0.0148926	0.170471	0.997681	2.68085	5.90985	11.6584	20.9994
105.38	4.56128	8.0686	32.0933	96.5391	186.085	321.338	535.004	840.889	1255.64	1722.15		105.32	-0.246948	-0.0488892	0.317139	0.00232	0.179871	1.00708	2.69025	5.92706	11.6772	21.0088
105.48	4.56128	8.05933	32.1113	96.6001	186.204	321.5	535.235	841.188	1256.03	1722.57		105.42	-0.246948	-0.0582886	0.317139	0	0.179871	1.00708	2.69025	5.92865	11.6772	21.0088
105.58	4.55982	8.07007	32.1533	96.6772	186.317	321.65	535.464	841.516	1256.44	1722.98		105.52	-0.256348	-0.0661011	0.309326	-0.0172119	0.173645	0.999268	2.68243	5.91766	11.6812	21.001
105.68	4.55884	8.08032	32.1768	96.7422	186.43	321.818	535.685	841.85	1256.82	1723.43		105.62	-0.254761	-0.0661011	0.307007	-0.0172119	0.178284	0.999268	2.68243	5.92084	11.6694	21.001
105.78	4.573	8.07104	32.2183	96.8008	186.538	321.972	535.906	842.159	1257.23	1723.85		105.72	-0.253173	-0.0645137	0.299195	-0.0234375	0.173645	0.998536	2.6817	5.92706	11.6687	21.0143
105.88	4.573	8.08813	32.2456	96.8594	186.651	322.15	536.137	842.47	1257.64	1724.29		105.82	-0.246948	-0.0582884	0.30542	-0.0172119	0.191589	0.995362	2.67853	5.92706	11.6655	21.0205
105.98	4.58081	8.08813	32.2769	96.9297	186.749	322.302	536.378	842.776	1258.01	1724.7		105.92	-0.244629	-0.0559694	0.307739	-0.0148926	0.193909	1.00549	2.68085	5.92938	11.6678	21.0228
106.08	4.58081	8.09448	32.3027	96.9868	186.845	322.446	536.614	843.083	1258.42	1725.1		106.02	-0.246948	-0.0582886	0.30542	-0.0094	0.191589	1.00317	2.67694	5.92706	11.6655	21.0205
106.18	4.56616	8.09595	32.334	97.0547	186.947	322.619	536.839	843.413	1258.81	1725.52		106.12	-0.246948	-0.0582886	0.303833	-0.0109863	0.191589	1.00317	2.67072	5.92706	11.6655	21.0189
106.28	4.5769	8.10376	32.3511	97.1172	187.053	322.787	537.082	843.733	1259.23	1725.93		106.22	-0.246948	-0.0582884	0.297608	-0.0172119	0.18927	1.00317	2.68243	5.92706	11.6772	21.0127
106.38	4.5769	8.11548	32.3823	97.1694	187.175	322.949	537.34	844.047	1259.63	1726.35		106.32	-0.244629	-0.0582888	0.299927	-0.0148926	0.18219	1.00549	2.68475	5.92938	11.6796	21.015
106.48	4.5769	8.10913	32.3955	97.2578	187.296	323.127	537.59	844.358	1260.03	1726.78		106.42	-0.246948	-0.0621946	0.297607	-0.0172119	0.187683	1.00159	2.68243	5.93878	11.6757	21.0127
106.58	4.58472	8.11548	32.4331	97.3203	187.393	323.3	537.821	844.686	1260.43	1727.18		106.52	-0.23523	-0.0621953	0.297607	-0.0172119	0.187683	0.995361	2.68243	5.93646	11.6694	21.0127
106.68	4.59644	8.11939	32.4565	97.3906	187.507	323.459	538.051	844.979	1260.82	1727.59		106.62	-0.243774	-0.0700068	0.291382	-0.0234375	0.181458	1.00085	2.67621	5.92084	11.6632	21.0065
106.78	4.58862	8.1311	32.4761	97.4805	187.616	323.61	538.281	845.299	1261.22	1728		106.72	-0.246948	-0.0582886	0.297607	-0.0172119	0.186096	1.00708	2.68011	5.92706	11.6694	21.0127
106.88	4.58862	8.13892	32.5034	97.5508	187.725	323.799	538.504	845.62	1261.61	1728.4		106.82	-0.246948	-0.0700073	0.297607	-0.0172119	0.179871	1.00476	2.67853	5.92706	11.6694	21.0104
106.98	4.60034	8.15991	32.5439	97.6304	187.856	323.976	538.742	845.949	1262.02	1728.82		106.92	-0.240723	-0.0700073	0.297607	-0.0172119	0.179871	0.995361	2.67853	5.92706	11.6694	21.001
107.08	4.60327	8.17017	32.5776	97.7031	187.968	324.124	538.956	846.251	1262.43	1729.24		107.02	-0.246948	-0.0582884	0.297607	-0.00781	0.18927	0.995362	2.67853	5.92706	11.6694	21.001
107.18	4.60425	8.14917	32.5957	97.7524	188.065	324.291	539.196	846.557	1262.82	1729.65		107.12	-0.244629	-0.0559694	0.297607	-0.0148926	0.18219	0.99768	2.69098	5.92938	11.6718	21.0033
107.28	4.59253	8.15845	32.6128	97.8086	188.175	324.439	539.414	846.858	1263.21	1730.07		107.22	-0.23523	-0.0449838	0.297606	-0.00549	0.191589	1.0188	2.68243	5.93646	11.6788	21.0127
107.38	4.59253	8.16626	32.644	97.8726	188.276	324.611	539.633	847.178	1263.58	1730.48		107.32	-0.246948	-0.052063	0.285889	-0.0187988	0.178284	1.00708	2.68243	5.91534	11.6577	21.001
107.48	4.60034	8.17798	32.6636	97.9414	188.385	324.762	539.864	847.506	1263.97	1730.9		107.42	-0.249268	-0.0582886	0.285889	-0.0250244	0.172058	1.01489	2.67072	5.91534	11.6655	21.001
107.58	4.60034	8.1897	32.6948	97.9922	188.489	324.908	540.077	847.838	1264.37	1731.32		107.52	-0.25708	-0.0567012	0.287476	-0.0234375	0.173645	1.01648	2.6723	5.92474	11.6671	21.0026
107.68	4.60034	8.20386	32.7207	98.0571	188.603	325.067	540.313	848.147	1264.77	1731.73		107.62	-0.250855	-0.0504766	0.292114	-0.0172119	0.179871	1.0227	2.69025	5.93097	11.6733	21.0088
107.78	4.61841	8.20532	32.7432	98.1211	188.718	325.217	540.55	848.467	1265.17	1732.16		107.72	-0.258667	-0.0582886	0.285889	-0.0273438	0.172058	1.01257	2.68243	5.92316	11.6655	21.001
107.88	4.61987	8.20532	32.7729	98.1992	188.835	325.367	540.781	848.788	1265.55	1732.56		107.82	-0.248535	-0.0582886	0.285889	-0.0367432	0.172058	1.00317	2.68243	5.92316	11.6639	21.001
107.98	4.62769	8.22778	32.8135	98.2578	188.944	325.516	541.013	849.105	1265.95	1732.99		107.92	-0.253174	-0.0488892	0.297607	-0.0367432	0.172058	1.00317	2.68243	5.92316	11.6577	21.001
108.08	4.63696	8.22876	32.8354	98.3281	189.046	325.658	541.252	849.417	1266.35	1733.4		108.02	-0.257934	-0.0676873	0.288208	-0.0461426	0.160339	1.00549	2.67303	5.91376	11.646	20.9916
108.18	4.65112	8.23267	32.8379	98.3906	189.159	325.81	541.485	849.7	1266.73	1733.8		108.12	-0.254761	-0.0582893	0.297607	-0.0367432	0.160339	1.0133	2.68243	5.92316	11.6483	20.9987
108.28	4.64331	8.23267	32.8667	98.4546	189.288	325.97	541.707	850.03	1267.1	1734.2		108.22	-0.254761	-0.0582886	0.295288	-0.0367432	0.160339	1.00708	2.68243	5.92316	11.6554	20.9893
108.38	4.65112	8.24048	32.8862	98.5234	189.389	326.15	541.938	850.35	1267.49	1734.61		108.32	-0.254761	-0.0582885	0.285889	-0.0367432	0.160339	1.00708	2.68011	5.93488	11.646	20.9893
108.48	4.65356	8.2522	32.894	98.582	189.518	326.293	542.159	850.659	1267.89	1735.03		108.42	-0.255493	-0.0567018	0.287476	-0.0351563	0.173645	1.00867	2.6723	5.93646	11.6476	20.9893
108.58	4.65112	8.25073	32.9175	98.6641	189.628	326.447	542.387	850.967	1268.28	1735.45		108.52	-0.250854	-0.0504761	0.293701	-0.0289307	0.177551	1.02271	2.67853	5.94269	11.6538	20.9893
108.68	4.65112	8.26001	32.9355	98.7251	189.737	326.607	542.606	851.288	1268.68	1735.86		108.62	-0.258667	-0.0504761	0.293701	-0.0172119	0.168152	1.02271	2.68634	5.94269	11.6538	20.9893
108.78	4.65259	8.24829	32.9331	98.8008	189.84	326.767	542.836	851.596	1269.06	1736.25		108.72	-0.265746	-0.0559685	0.296022	-0.0250244	0.162659	1.01489	2.68085	5.9372	11.6483	20.9838
108.88	4.65112	8.26929	32.9526	98.8711	189.948	326.921	543.055	851.909	1269.43	1736.66		108.82	-0.254762	-0.0465707	0.30542	-0.0250244	0.172058	1.01489	2.69025	5.94659	11.6577	20.9948
108.98	4.66284	8.28589	32.9902	98.936	190.044	327.094	543.276	852.212	1269.8	1737.1		108.92	-0.266479	-0.0598746	0.293701	-0.0367432	0.160339	1.00317	2.68866	5.93329	11.646	20.9877
109.08	4.66919	8.28979	33.0127	99.0078	190.167	327.256	543.499	852.527	1270.21	1737.5		109.02	-0.268799	-0.0582884	0.285889	-0.0367432	0.158752	1.01489	2.68243	5.92865	11.646	20.9814
109.18	4.67847	8.29663	33.04	99.0757	190.305	327.437	543.739	852.855	1270.6	1737.91		109.12	-0.26416	-0.0637819	0.288208	-0.0360107	0.154846	1.01562	2.68475	5.94342	11.6483	20.9838
109.28	4.68774	8.31616	33.0659	99.1602	190.409	327.59	543.964	853.19	1271	1738.33		109.22	-0.260987	-0.0527958	0.289794	-0.0390625	0.15802	1.01257	2.68561	5.94037	11.6515	20.9869
109.38	4.69019	8.32251	33.0854	99.2134	190.491	327.779	544.184	853.491	1271.4	1738.73		109.32	-0.266479	-0.0582886	0.285889	-0.0445557	0.152527	1.00708	2.67072	5.93488	11.646	20.9814
109.48	4.69409	8.33032	33.1167	99.2813	190.603	327.939	544.414	853.792	1271.77	1739.15		109.42	-0.266479	-0.0606079	0.285889	-0.0445557	0.15802	1.00476	2.67072	5.93488	11.646	20.9814
109.58	4.7019	8.33032	33.1362	99.3398	190.69	328.111	544.637	854.083	1272.16	1739.57		109.52	-0.266479	-0.0700071	0.285889	-0.0445557	0.148621	0.995362	2.67072	5.93488	11.646	20.9814
109.68	4.69263	8.34204	33.1558	99.3984	190.788	328.265	544.858	854.389	1272.55	1739.97		109.62	-0.26416	-0.0676882	0.285889	-0.0445557	0.15094	0.99768	2.67145	5.94891	11.6483	20.9838
109.78	4.7019	8.34058	33.1777	99.4688	190.889	328.431	545.082	854.69	1272.95	1740.38		109.72	-0.257081	-0.0582893	0.285887	-0.0445557	0.160339	1.01489	2.68243	5.94659	11.6577	20.9908
109.88	4.7019	8.34985	33.1948	99.5195	190.999	328.594	545.313	854.991	1273.33	1740.78		109.82	-0.276611	-0.0684205	0.275757	-0.0546875	0.150208	1.00317	2.66998	5.94818	11.6476	20.9713
109.98	4.70972	8.37085	33.2236	99.6108	191.117	328.769	545.549	855.314	1273.71	1741.19		109.92	-0.270386	-0.0700072	0.27417	-0.0484619	0.148621	0.995361	2.659	5.94659	11.6437	20.9697
110.08	4.71899	8.37183	33.248	99.6743	191.222	328.922	545.795	855.622	1274.12	1741.59		110.02	-0.270386	-0.0582884	0.27417	-0.0484619	0.148621	0.995362	2.659	5.94659	11.6343	20.9697
110.18	4.72388	8.3811	33.2588	99.7305	191.307	329.099	546.03	855.913	1274.51	1742.01		110.12	-0.268067	-0.0559694	0.276489	-0.0461426	0.15094	0.99768	2.66132	5.94659	11.635	20.9705
110.28	4.72925	8.3772	33.2769	99.7891	191.405	329.241	546.258	856.209	1274.88	1742.41		110.22	-0.258667	-0.0481567	0.297607	-0.0383301	0.160339	1.00476	2.67072	5.94659	11.6398	20.9736
110.38	4.71118	8.38892	33.3042	99.8477	191.514	329.412	546.485	856.518	1275.25	1742.83		110.32	-0.258668	-0.0527962	0.297607	-0.0429688	0.160339	0.995361	2.67072	5.94501	11.6444	20.9736
110.48	4.72144	8.39673	33.3354	99.9116	191.624	329.56	546.735	856.819	1275.62	1743.21		110.42	-0.268798	-0.0567009	0.287476	-0.0484619	0.150208	0.98523	2.6723	5.93024	11.6398	20.9635
110.58	4.71216	8.40845	33.376	99.9897	191.735	329.73	546.953	857.129	1275.99	1743.62		110.52	-0.262574	-0.0520634	0.293701	-0.0484619	0.154846	0.991455	2.67621	5.94269	11.646	20.9697
110.68	4.73071	8.40845	33.4058	100.063	191.852	329.873	547.213	857.442	1276.37	1744.02		110.62	-0.256347	-0.0621944	0.288208	-0.0539551	0.144714	0.984375	2.66132	5.93561	11.6405	20.9642
110.78	4.74097	8.42798	33.4253	100.133	191.96	330.024	547.428	857.721	1276.74	1744.43		110.72	-0.258667	-0.0465698	0.296021	-0.0445557	0.160339	0.987549	2.67072	5.93878	11.6499	20.9736
110.88	4.75269	8.43335	33.4473	100.203	192.069	330.189	547.664	858.03	1277.11	1744.83		110.82	-0.260254	-0.0481567	0.289795	-0.0445557	0.160339	0.996948	2.67072	5.93878	11.6382	20.9736
110.98	4.7605	8.4397	33.4761	100.262	192.178	330.349	547.895	858.331	1277.5	1745.23		110.92	-0.254761	-0.0543823	0.289795	-0.0445557	0.160339	0.987549	2.66913	5.93878	11.6499	20.9713
111.08	4.77222	8.45142	33.5127	100.324	192.288	330.51	548.114	858.61	1277.89	1745.64		111.02	-0.253173	-0.0473018	0.303101	-0.03125	0.161926	0.989136	2.66449	5.94037	11.6515	20.9713
111.18	4.77222	8.45923	33.5464	100.391	192.397	330.662	548.324	858.917	1278.26	1746.03		111.12	-0.246949	-0.0504766	0.297607	-0.0273438	0.166565	0.995361	2.67072	5.94659	11.6577	20.9775
111.28	4.77222	8.47729	33.584	100.47	192.544	330.807	548.555	859.255	1278.62	1746.41		111.22	-0.258667	-0.0621946	0.295288	-0.0383301	0.148621	0.983643	2.659	5.93256	11.646	20.9658
111.38	4.78638	8.47241	33.5972	100.513	192.641	330.98	548.774	859.539	1279.01	1746.81		111.32	-0.256347	-0.0598748	0.288208	-0.0289307	0.162659	0.985963	2.66132	5.92548	11.6366	20.9681
111.48	4.79321	8.49683	33.6309	100.569	192.767	331.138	548.978	859.845	1279.38	1747.18		111.42	-0.246949	-0.0504768	0.297607	-0.0289307	0.172058	1.00085	2.6684	5.93487	11.6577	20.9775
111.58	4.7981	8.48901	33.6636	100.629	192.897	331.299	549.193	860.135	1279.79	1747.58		111.52	-0.246948	-0.0387571	0.297607	-0.0289307	0.172058	0.991455	2.659	5.93329	11.6554	20.9775
111.68	4.79956	8.49829	33.6909	100.699	193.007	331.447	549.403	860.438	1280.17	1747.98		111.62	-0.244629	-0.0364382	0.299927	-0.0266113	0.174377	0.992187	2.66364	5.92938	11.6366	20.9799
111.78	4.81128	8.5061	33.7158	100.763	193.116	331.619	549.602	860.749	1280.55	1748.38		111.72	-0.231323	-0.034851	0.301514	-0.0250244	0.183777	0.987549	2.6723	5.93097	11.6499	20.9932
111.88	4.81128	8.51782	33.7534	100.838	193.225	331.758	549.803	861.069	1280.95	1748.78		111.82	-0.229736	-0.0332637	0.310913	-0.0117188	0.185364	0.989136	2.66449	5.93256	11.6398	20.9932
111.98	4.81909	8.52563	33.7769	100.898	193.329	331.916	550.02	861.377	1281.33	1749.17		111.92	-0.223511	-0.0270391	0.317139	-0.00708	0.18927	0.995361	2.67072	5.94818	11.6577	20.9932
112.08	4.81274	8.52564	33.7925	100.965	193.405	332.07	550.231	861.674	1281.7	1749.55		112.02	-0.22583	-0.0215454	0.314819	-0.0133057	0.179871	0.995361	2.67072	5.93878	11.6577	20.9814
112.18	4.81128	8.51929	33.8301	101.035	193.514	332.217	550.424	861.987	1282.05	1749.96		112.12	-0.235229	-0.0309448	0.30542	-0.0133057	0.179871	0.995361	2.67072	5.93878	11.6444	20.9932
112.28	4.81909	8.52563	33.8564	101.086	193.604	332.369	550.653	862.276	1282.44	1750.34		112.22	-0.244628	-0.0403435	0.307741	-0.0227051	0.170471	0.997681	2.65973	5.92938	11.6288	20.9838
112.38	4.81909	8.53735	33.8823	101.156	193.682	332.537	550.871	862.567	1282.81	1750.75		112.32	-0.229004	-0.0325317	0.317139	-0.0133057	0.179871	1.00708	2.6629	5.93878	11.6382	20.9908
112.48	4.83081	8.53735	33.894	101.23	193.776	332.681	551.082	862.887	1283.18	1751.15		112.42	-0.235229	-0.0387573	0.317139	-0.015625	0.179871	1.00708	2.6629	5.93719	11.6382	20.9814
112.58	4.823	8.54907	33.9253	101.309	193.874	332.83	551.313	863.209	1283.56	1751.55		112.52	-0.23523	-0.0387578	0.324951	-0.0250244	0.179871	1.00708	2.67462	5.93097	11.6382	20.9697
112.68	4.82153	8.55835	33.9736	101.382	193.977	332.998	551.514	863.518	1283.94	1751.97		112.62	-0.241455	-0.0332637	0.318726	-0.03125	0.173645	1.00085	2.6684	5.92474	11.632	20.9635
112.78	4.84009	8.57251	34.0073	101.453	194.069	333.17	551.752	863.827	1284.33	1752.37		112.72	-0.23523	-0.0270395	0.324949	-0.0250244	0.179871	1.00476	2.68243	5.93878	11.6476	20.9697
112.88	4.85034	8.58032	34.0176	101.504	194.159	333.318	551.973	864.147	1284.7	1752.75		112.82	-0.246948	-0.0387571	0.313232	-0.0367432	0.168152	0.983643	2.67072	5.92474	11.6265	20.9697
112.98	4.86206	8.59204	34.0347	101.563	194.268	333.49	552.197	864.459	1285.07	1753.15		112.92	-0.244629	-0.0364382	0.313965	-0.0281982	0.170471	0.985962	2.67303	5.91766	11.6288	20.972
113.08	4.87378	8.6062	34.0723	101.62	194.384	333.656	552.414	864.755	1285.45	1753.56		113.02	-0.23523	-0.0270395	0.328857	-0.0250244	0.179871	0.99536	2.68011	5.92706	11.6265	20.9814
113.18	4.88794	8.59204	34.0869	101.654	194.474	333.805	552.663	865.051	1285.84	1753.95		113.12	-0.249267	-0.0410758	0.317139	-0.0367432	0.179871	0.982057	2.659	5.91535	11.6147	20.9697
113.28	4.87378	8.59985	34.105	101.723	194.589	333.963	552.879	865.35	1286.22	1754.34		113.22	-0.244629	-0.0504761	0.317139	-0.0351563	0.179871	0.97583	2.659	5.91534	11.6147	20.9697
113.38	4.86987	8.61401	34.1426	101.799	194.685	334.12	553.094	865.665	1286.59	1754.77		113.32	-0.23523	-0.0426641	0.317139	-0.0305176	0.179871	0.964111	2.659	5.91534	11.6147	20.9697
113.48	4.88794	8.6272	34.165	101.859	194.807	334.279	553.331	865.967	1286.95	1755.14		113.42	-0.243774	-0.0488887	0.308594	-0.0429688	0.173645	0.957886	2.65277	5.90912	11.6085	20.9713
113.58	4.89087	8.61548	34.1831	101.918	194.917	334.408	553.563	866.227	1287.34	1755.53		113.52	-0.244629	-0.0442505	0.313232	-0.0367432	0.179871	0.961792	2.659	5.92706	11.6132	20.9775
113.68	4.87769	8.6272	34.2144	101.969	195.034	334.555	553.77	866.526	1287.7	1755.91		113.62	-0.227417	-0.0504761	0.313232	-0.0250244	0.179871	0.964111	2.66913	5.92706	11.6069	20.9775
113.78	4.87769	8.63501	34.2363	102.027	195.135	334.705	553.981	866.807	1288.06	1756.31		113.72	-0.236816	-0.0598748	0.303834	-0.0344238	0.170471	0.942994	2.6535	5.91535	11.5975	20.9681
113.88	4.8894	8.64673	34.2534	102.09	195.257	334.873	554.205	867.096	1288.43	1756.69		113.82	-0.229737	-0.0504767	0.313232	-0.0250244	0.179871	0.952392	2.6629	5.92316	11.6069	20.9775
113.98	4.88013	8.64819	34.2729	102.168	195.385	335.025	554.442	867.377	1288.8	1757.09		113.92	-0.246948	-0.0465692	0.317139	-0.0328369	0.179871	0.944581	2.65509	5.91534	11.5991	20.9799
114.08	4.8855	8.65064	34.3042	102.23	195.487	335.171	554.664	867.659	1289.16	1757.48		114.02	-0.246948	-0.0465698	0.317139	-0.0328369	0.179871	0.94458	2.66058	5.91534	11.5991	20.9736
114.18	4.87134	8.65063	34.3354	102.32	195.596	335.318	554.875	867.95	1289.51	1757.88		114.12	-0.246948	-0.0465698	0.317139	-0.0351563	0.179871	0.942993	2.65118	5.91376	11.5991	20.9736
114.28	4.88159	8.65845	34.355	102.391	195.71	335.478	555.077	868.237	1289.9	1758.28		114.22	-0.246949	-0.0465707	0.31555	-0.0367432	0.179871	0.936767	2.6535	5.90753	11.5991	20.9713
114.38	4.88159	8.67017	34.3745	102.461	195.819	335.621	555.301	868.538	1290.25	1758.66		114.32	-0.258667	-0.0606079	0.297607	-0.0484619	0.168152	0.925049	2.64886	5.90753	11.5874	20.9502
114.48	4.88159	8.66626	34.394	102.508	195.915	335.757	555.524	868.827	1290.64	1759		114.42	-0.260254	-0.0700073	0.297607	-0.0367432	0.168152	0.936768	2.63947	5.90521	11.5874	20.9502
114.58	4.87769	8.6687	34.4043	102.569	196.026	335.908	555.731	869.116	1290.99	1759.39		114.52	-0.264893	-0.0567018	0.299194	-0.0491943	0.169739	0.926636	2.64105	5.8974	11.589	20.9518
114.68	4.87769	8.66626	34.4214	102.638	196.124	336.067	555.942	869.417	1291.38	1759.78		114.62	-0.266479	-0.0582885	0.309326	-0.0484619	0.178284	0.92273	2.63947	5.89581	11.5874	20.9619
114.78	4.8894	8.67798	34.4409	102.69	196.225	336.236	556.172	869.706	1291.77	1760.17		114.72	-0.266479	-0.0582884	0.307007	-0.0484619	0.172058	0.91333	2.63947	5.89423	11.5874	20.9619
114.88	4.90112	8.69507	34.4697	102.767	196.344	336.394	556.383	870.029	1292.14	1760.57		114.82	-0.264159	-0.0559685	0.299927	-0.0477295	0.174377	0.91565	2.6535	5.89032	11.6014	20.9642
114.98	4.9104	8.70923	34.5034	102.84	196.468	336.537	556.599	870.319	1292.53	1760.98		114.92	-0.243043	-0.0465705	0.317139	-0.0445557	0.183777	0.925048	2.6629	5.89972	11.6108	20.9713
115.08	4.92065	8.70776	34.5137	102.901	196.548	336.688	556.813	870.599	1292.9	1761.36		115.02	-0.266479	-0.0504761	0.30542	-0.0562744	0.172058	0.91333	2.65118	5.888	11.5991	20.9502
115.18	4.91138	8.70532	34.5361	102.957	196.649	336.831	557.022	870.889	1293.26	1761.74		115.12	-0.266479	-0.0504761	0.317139	-0.0562744	0.183777	0.91333	2.6496	5.88568	11.5991	20.9486
115.28	4.92065	8.70776	34.562	103.008	196.757	336.998	557.223	871.186	1293.63	1762.13		115.22	-0.266479	-0.0504761	0.317139	-0.0562744	0.183777	0.91333	2.64337	5.88409	11.5968	20.9502
115.38	4.91919	8.7146	34.5908	103.087	196.866	337.17	557.435	871.508	1293.99	1762.51		115.32	-0.254762	-0.0520639	0.317139	-0.0445557	0.183777	0.913329	2.64337	5.88409	11.5874	20.9424
115.48	4.92602	8.73657	34.6128	103.148	196.968	337.33	557.662	871.799	1294.36	1762.92		115.42	-0.266479	-0.0700064	0.303833	-0.0562744	0.179871	0.901612	2.63165	5.87238	11.5835	20.9307
115.58	4.92847	8.73657	34.644	103.224	197.077	337.498	557.895	872.079	1294.71	1763.31		115.52	-0.26416	-0.0676879	0.301514	-0.0562744	0.18219	0.903931	2.63165	5.87311	11.5858	20.933
115.68	4.94019	8.74976	34.6543	103.293	197.167	337.658	558.114	872.397	1295.08	1763.71		115.62	-0.262573	-0.0645143	0.315552	-0.0640869	0.183777	0.905517	2.62616	5.86847	11.5874	20.9401
115.78	4.94019	8.74048	34.6753	103.363	197.288	337.81	558.336	872.702	1295.45	1764.09		115.72	-0.260986	-0.0449824	0.310914	-0.0625	0.185364	0.909424	2.63483	5.88178	11.5812	20.9244
115.88	4.94019	8.76636	34.7207	103.438	197.404	337.978	558.547	873.024	1295.8	1764.49		115.82	-0.25708	-0.0504761	0.317139	-0.0562744	0.191589	0.925049	2.63165	5.87628	11.5874	20.9307
115.98	4.95434	8.76001	34.7417	103.488	197.507	338.119	558.78	873.319	1296.18	1764.87		115.92	-0.278198	-0.052063	0.314819	-0.0562744	0.191589	0.922729	2.61993	5.87628	11.5874	20.9307
116.08	4.95972	8.7522	34.7666	103.552	197.603	338.263	558.975	873.633	1296.54	1765.24		116.02	-0.278198	-0.0582884	0.30542	-0.0562744	0.181458	0.91333	2.61993	5.88568	11.5874	20.9307
116.18	4.95337	8.75464	34.8027	103.608	197.716	338.426	559.197	873.946	1296.92	1765.61		116.12	-0.275879	-0.0559694	0.307739	-0.0539551	0.18219	0.915649	2.62225	5.86688	11.5897	20.9213
116.28	4.96997	8.7561	34.8198	103.668	197.807	338.568	559.421	874.245	1297.27	1766		116.22	-0.26648	-0.0465707	0.314818	-0.0461426	0.191589	0.925048	2.64337	5.888	11.5991	20.9307
116.38	4.96753	8.77319	34.854	103.753	197.926	338.717	559.641	874.541	1297.63	1766.4		116.32	-0.278198	-0.0582886	0.293701	-0.0640869	0.179871	0.905518	2.61993	5.86456	11.5757	20.9189
116.48	4.97681	8.77173	34.877	103.792	198.019	338.856	559.873	874.829	1298	1766.79		116.42	-0.280518	-0.0582886	0.30542	-0.0640869	0.18219	0.905518	2.61993	5.86224	11.5757	20.9174
116.58	4.96997	8.77954	34.9058	103.854	198.096	339.006	560.085	875.122	1298.37	1767.18		116.52	-0.289917	-0.0606078	0.303833	-0.0640869	0.181458	0.905518	2.61993	5.85284	11.5757	20.9111
116.68	4.98462	8.78198	34.9136	103.879	198.186	339.128	560.305	875.397	1298.75	1767.56		116.62	-0.28833	-0.0684205	0.299194	-0.0546875	0.173645	0.907104	2.6192	5.86615	11.5773	20.9127
116.78	4.96997	8.78882	34.9331	103.96	198.318	339.287	560.5	875.681	1299.09	1767.93		116.72	-0.287598	-0.0582886	0.299194	-0.0562744	0.174377	0.905518	2.61053	5.86298	11.5757	20.9111
116.88	4.9729	8.79907	34.9644	104.038	198.415	339.435	560.697	875.959	1299.43	1768.29		116.82	-0.278198	-0.0559694	0.307739	-0.0546875	0.183777	0.905517	2.61993	5.85675	11.5897	20.9088
116.98	4.97144	8.80688	34.9839	104.09	198.526	339.588	560.895	876.249	1299.78	1768.66		116.92	-0.268066	-0.0481566	0.315552	-0.0578613	0.183777	0.90625	2.63007	5.85675	11.5975	20.9001
117.08	4.97144	8.79517	35.0034	104.148	198.624	339.724	561.125	876.518	1300.13	1769.01		117.02	-0.28833	-0.0645142	0.30542	-0.0679932	0.172058	0.897705	2.61212	5.85675	11.5796	20.8916
117.18	4.96118	8.80054	35.0425	104.199	198.719	339.885	561.332	876.807	1300.47	1769.4		117.12	-0.297729	-0.0582886	0.30542	-0.0758057	0.179871	0.897705	2.61212	5.85516	11.5796	20.8893
117.28	4.97144	8.80688	35.0557	104.283	198.827	340.025	561.543	877.077	1300.84	1769.78		117.22	-0.309448	-0.0582886	0.30542	-0.0679932	0.179871	0.897705	2.61212	5.85675	11.5796	20.8799
117.38	4.97144	8.8186	35.0996	104.34	198.936	340.174	561.742	877.358	1301.21	1770.14		117.32	-0.29773	-0.0582892	0.30542	-0.0758057	0.179871	0.897704	2.61212	5.85675	11.5796	20.8799
117.48	4.96216	8.82642	35.126	104.401	199.038	340.32	561.961	877.649	1301.56	1770.51		117.42	-0.305541	-0.0661005	0.297607	-0.0758057	0.172058	0.889893	2.60431	5.84894	11.5695	20.8721
117.58	4.95972	8.83276	35.1621	104.475	199.154	340.453	562.16	877.942	1301.93	1770.89		117.52	-0.305542	-0.067688	0.309326	-0.0758057	0.172058	0.887573	2.60431	5.84662	11.5601	20.8721
117.68	4.97388	8.8396	35.1846	104.541	199.278	340.609	562.361	878.238	1302.3	1771.27		117.62	-0.305542	-0.0723267	0.309326	-0.0773926	0.172058	0.878174	2.60431	5.83722	11.5624	20.8721
117.78	4.96899	8.83813	35.2065	104.609	199.372	340.75	562.56	878.53	1302.65	1771.62		117.72	-0.305542	-0.0676879	0.297608	-0.0703125	0.172058	0.878174	2.60431	5.83722	11.5718	20.8588
117.88	4.97144	8.84985	35.2261	104.66	199.448	340.92	562.783	878.819	1303	1772.01		117.82	-0.305542	-0.0629269	0.299194	-0.0625	0.173645	0.877442	2.6059	5.83722	11.5812	20.8518
117.98	4.97144	8.84058	35.2573	104.691	199.557	341.068	563.004	879.099	1303.37	1772.38		117.92	-0.305542	-0.0520633	0.301514	-0.0578613	0.176697	0.87268	2.61053	5.83563	11.5858	20.847
118.08	4.98315	8.85767	35.2769	104.77	199.659	341.209	563.235	879.397	1303.72	1772.75		118.02	-0.307129	-0.0598755	0.297607	-0.0640869	0.156433	0.857056	2.60431	5.82941	11.5796	20.8408
118.18	4.99097	8.85767	35.2847	104.832	199.749	341.363	563.453	879.68	1304.09	1773.13		118.12	-0.313354	-0.0661011	0.299927	-0.0656738	0.164246	0.866455	2.60431	5.82709	11.5812	20.833
118.28	5.00269	8.86939	35.2964	104.893	199.839	341.521	563.664	879.971	1304.45	1773.5		118.22	-0.323486	-0.0762324	0.299195	-0.0820313	0.154114	0.856324	2.58014	5.80597	11.5773	20.8096
118.38	5.01978	8.88891	35.3354	104.961	199.948	341.67	563.875	880.286	1304.78	1773.88		118.32	-0.328979	-0.0684195	0.30542	-0.0758057	0.161926	0.86255	2.57928	5.79816	11.5757	20.8096
118.48	5.05347	8.89673	35.3667	105	200.057	341.81	564.135	880.559	1305.16	1774.25		118.42	-0.317262	-0.0520639	0.317139	-0.0640869	0.179871	0.866454	2.6004	5.80756	11.5874	20.8112
118.58	5.05347	8.90845	35.4058	105.07	200.151	341.951	564.344	880.838	1305.5	1774.63		118.52	-0.317261	-0.0567017	0.314819	-0.0758057	0.179871	0.857056	2.6004	5.79816	11.5975	20.7924
118.68	5.06128	8.90308	35.4316	105.124	200.261	342.112	564.573	881.106	1305.83	1774.98		118.62	-0.317261	-0.0582886	0.30542	-0.0742188	0.179871	0.866455	2.59259	5.78485	11.5968	20.7916
118.78	5.07007	8.90991	35.458	105.193	200.367	342.259	564.788	881.371	1306.19	1775.36		118.72	-0.309448	-0.0504761	0.313232	-0.0679932	0.170471	0.875854	2.58868	5.78802	11.5835	20.7565
118.88	5.07446	8.91626	35.4761	105.258	200.485	342.42	565.006	881.665	1306.56	1775.75		118.82	-0.31726	-0.0621939	0.301514	-0.0679932	0.15802	0.882081	2.56915	5.79266	11.5562	20.7494
118.98	5.08081	8.91773	35.4565	105.32	200.589	342.541	565.211	881.92	1306.9	1776.11		118.92	-0.315675	-0.0582895	0.307739	-0.0656738	0.162659	0.888305	2.59491	5.78802	11.5444	20.7705
119.08	5.06372	8.92261	35.4746	105.391	200.69	342.662	565.414	882.199	1307.25	1776.48		119.02	-0.318847	-0.0715932	0.327271	-0.0507813	0.169739	0.885987	2.58868	5.80206	11.535	20.7611
119.18	5.05493	8.98657	35.5229	105.44	200.827	342.78	565.615	882.45	1307.59	1776.85		119.12	-0.334474	-0.0348521	0.338989	-0.0633545	0.149353	0.876586	2.58478	5.79498	11.5389	20.7861
119.28	5.04272	8.91235	35.4878	105.509	200.868	342.896	565.822	882.682	1307.96	1777.19		119.22	-0.311768	-0.0621948	0.335938	-0.0687256	0.118958	0.864136	2.61761	5.79584	11.5164	20.8096
119.38	4.97681	8.90845	35.5425	105.638	201.014	343.109	565.985	882.959	1308.34	1777.54		119.32	-0.307127	-0.052061	0.345215	-0.039917	0.152527	0.845339	2.62067	5.79425	11.5256	20.8369
119.48	5.00122	8.92016	35.7612	105.713	201.02	343.32	566.115	883.256	1308.67	1777.83		119.42	-0.231325	-0.0137349	0.381226	-0.00549	0.177551	0.860227	2.69733	5.82159	11.575	20.9049
119.58	4.9729	6.58275	35.4277	105.772	198.405	343.643	566.436	883.481	1309.09	1778.34		119.52	-0.278193	-0.0700021	0.33667	0.0625	0.168945	0.727422	2.56757	5.84662	11.5327	20.6533
119.68	5.11728	4.03311	33.9246	105.394	192.886	344.147	565.203	881.791	1307.49	1776.72		119.62	-1.4032	0.0097	-0.182861	-0.165649	0.151794	0.642268	1.74261	5.49114	9.54834	17.7236
119.78	6.29458	5.96674	31.5613	102.294	191.617	341.288	560.492	878.367	1300.63	1767.8		119.72	-4.07373	0.7157	-1.63952	-0.849243	-0.299011	-0.500181	-1.0152	3.7464	4.35804	10.4242
119.88	6.49384	8.13214	29.7729	99.1055	191.834	338.219	557.556	875.273	1293.77	1757.62		119.82	-3.10575	2.34853	-0.53363	-1.55157	-0.823242	-1.1525	-2.24414	2.41903	2.1405	6.79452
119.98	6.04596	16.1262	28.9351	96.6746	199.653	336.024	556.213	873.117	1289.27	1749.87		119.92	-0.404564	3.85593	2.0249	-1.71252	-1.27094	-0.979454	-1.26758	2.02567	2.48975	5.97068
120.08	5.43606	18.5739	31.9121	97.9226	207.08	335.187	558.857	873.731	1288.9	1745.46		120.02	2.96084	4.86202	4.45776	-1.89221	-1.62329	-0.707741	0.143372	2.09658	4.57721	8.13064
120.18	2.58388	12.2413	35.227	103.379	203.844	339.364	566.159	876.626	1298.05	1754.37		120.12	9.91868	4.27219	7.69214	-1.62579	-1.76697	0.192238	4.28326	3.52006	12.6367	19.7299
120.28	3.4691	8.89354	36.1582	105.862	201.406	341.759	565.455	877.502	1299.22	1759.56		120.22	10.3623	0.97051	8.35514	-0.150757	-0.666199	2.69835	8.57544	6.98553	17.3473	24.8063
120.38	4.64329	8.21462	36.2612	106.447	200.968	342.594	563.87	877.08	1297.39	1760.28		120.32	1.16153	-0.531102	1.56561	0.102356	0.0369263	1.17569	3.04028	4.65506	9.64447	16.4876
120.48	4.93703	8.41939	36.455	106.606	200.826	342.474	563.124	876.263	1296.19	1759.12		120.42	-0.813198	-0.850368	-0.139893	0.125732	0.202515	0.645482	1.70428	3.90299	7.55615	13.9699
120.58	5.10348	8.26315	36.4448	106.615	200.739	342.128	562.772	875.168	1294.94	1757.57		120.52	-1.04538	-0.618434	-0.432068	0.295288	0.248596	0.628209	1.6582	3.72239	6.896	13.126
120.68	4.95414	8.58736	36.4596	106.458	200.773	341.841	562.097	874.269	1293.3	1755.49		120.62	-1.3837	-0.754369	-0.485962	0.153931	0.088501	0.450038	1.29889	3.51297	6.60852	12.5854
120.78	5.17599	8.69581	36.2947	106.23	200.699	341.315	561.78	873.339	1291.73	1753.55		120.72	-0.933617	-0.508995	-0.199936	0.192993	0.488464	0.706337	1.39575	3.54038	6.52577	12.5721
120.88	5.10499	8.76562	36.2925	106.215	200.638	341.274	561.249	872.348	1290.2	1751.59		120.82	-0.632055	-0.608251	-0.093811	-0.163269	0.449402	0.700892	1.49884	3.47396	6.61322	12.2705
120.98	5.10668	8.75854	36.302	106.177	200.543	341.076	560.718	871.286	1288.54	1749.81		120.92	-0.485255	-0.432521	0.0991821	-0.0344238	0.131409	0.67893	1.54803	3.44108	6.5155	11.9822
121.08	5.04956	8.80053	36.2886	106.168	200.546	340.869	560.166	870.443	1287.21	1747.97		121.02	-0.528195	-0.327816	0.0843506	-0.00311	0.0877075	0.477421	1.34808	3.21772	6.23584	11.6338
121.18	5.01758	8.80591	36.2752	106.049	200.458	340.609	559.701	869.667	1285.97	1746.32		121.12	-0.671146	-0.349674	-0.0266113	-0.0367432	-0.00452	0.258663	1.20508	2.95599	5.88898	11.3439
121.28	5.00342	8.8186	36.2612	106.115	200.385	340.328	559.132	868.836	1284.69	1744.69		121.22	-0.689869	-0.362172	-0.0226831	-0.038269	-0.0615234	0.282909	1.14185	2.77162	5.73275	11.0463
121.38	5.05737	8.74049	36.1965	106.066	200.161	339.939	558.715	867.924	1283.4	1743.02		121.32	-0.538324	-0.330927	0.078064	-0.0351563	-0.0177612	0.399298	1.20355	2.73334	5.67413	10.8619
121.48	5.03712	8.73096	36.1729	106.082	200.042	339.709	558.17	867.081	1282.03	1741.5		121.42	-0.475836	-0.280157	0.15387	-0.00159	0.0377197	0.387568	1.16681	2.68878	5.55072	10.7494
121.58	5.02832	8.71924	36.1448	106.059	199.941	339.461	557.692	866.258	1280.85	1739.97		121.52	-0.473503	-0.295036	0.20929	-0.093811	0.0470581	0.358651	1.10193	2.66688	5.43896	10.5455
121.68	5.08081	8.72803	36.0986	106.039	199.846	339.302	557.182	865.387	1279.76	1738.52		121.62	-0.378182	-0.252022	0.318726	-0.0640869	0.152527	0.401603	1.1106	2.69659	5.41553	10.4338
121.78	5.05493	8.7544	36.1401	105.981	199.773	339.102	556.73	864.63	1278.67	1737.15		121.72	-0.330564	-0.213743	0.346806	-0.0250244	0.15802	0.457094	1.12616	2.63642	5.33741	10.3377
121.88	5.05957	8.76929	36.1885	106.003	199.703	338.927	556.28	863.963	1277.59	1735.88		121.82	-0.297729	-0.202819	0.338257	-0.0273438	0.139282	0.48523	1.0965	2.60132	5.27728	10.2627
121.98	5.08618	8.80151	36.2026	105.977	199.602	338.705	555.912	863.268	1276.58	1734.61		121.92	-0.289918	-0.197327	0.313232	-0.0617065	0.107239	0.427429	1.06134	2.56927	5.15698	10.108
122.08	5.08325	8.82813	36.1987	105.92	199.507	338.49	555.495	862.555	1275.57	1733.4		122.02	-0.279724	-0.17157	0.310913	-0.0664063	0.0978394	0.395386	1.01764	2.49896	5.11713	9.97211
122.18	5.10596	8.87085	36.2314	105.912	199.479	338.331	555.121	861.92	1274.55	1732.17		122.12	-0.286011	-0.200501	0.274963	-0.0734863	0.0689087	0.37268	0.991821	2.48798	5.0835	9.90332
122.28	5.10669	8.84302	36.2168	105.852	199.404	338.112	554.756	861.233	1273.61	1730.98		122.22	-0.318845	-0.257505	0.24915	-0.0953369	0.0142212	0.366457	0.966003	2.43567	4.99756	9.77283
122.38	5.073	8.83179	36.2002	105.813	199.305	337.898	554.37	860.543	1272.63	1729.76		122.32	-0.294617	-0.23645	0.277283	-0.100037	0.0205078	0.365662	0.978516	2.41614	4.94049	9.72284
122.48	5.0957	8.85596	36.2087	105.77	199.207	337.688	553.978	859.896	1271.73	1728.65		122.42	-0.316528	-0.235657	0.246826	-0.135193	-0.0108032	0.34613	0.96991	2.37311	4.8772	9.6189
122.58	5.07617	8.85522	36.2471	105.746	199.155	337.486	553.592	859.309	1270.82	1727.5		122.52	-0.314147	-0.238768	0.232727	-0.131287	-0.029541	0.343812	0.939453	2.33875	4.80377	9.50018
122.68	5.0979	8.87964	36.251	105.72	199.077	337.3	553.239	858.691	1269.92	1726.4		122.62	-0.293092	-0.229432	0.229614	-0.0969238	-0.0271606	0.325805	0.930847	2.32001	4.75928	9.44311
122.78	5.09644	8.84204	36.1997	105.655	198.979	337.081	552.836	858.079	1269.03	1725.23		122.72	-0.257079	-0.219176	0.278078	-0.0898438	-0.0216675	0.344605	0.940247	2.31537	4.74994	9.41113
122.88	5.05981	8.82886	36.1714	105.629	198.896	336.861	552.405	857.47	1268.16	1724.1		122.82	-0.262572	-0.1958	0.288208	-0.0969238	-0.0357666	0.334413	0.944885	2.28717	4.7085	9.36426
122.98	5.05737	8.83032	36.1377	105.582	198.8	336.631	552.022	856.871	1267.31	1722.94		122.92	-0.23993	-0.180177	0.285095	-0.0586548	-0.00842	0.363341	0.951172	2.26379	4.66705	9.31891
123.08	5.0354	8.84741	36.1519	105.58	198.728	336.46	551.646	856.315	1266.47	1721.91		123.02	-0.254028	-0.180969	0.294434	-0.0656738	-0.0232544	0.351563	0.90741	2.23248	4.61707	9.25171
123.18	5.04175	8.83032	36.1323	105.545	198.618	336.25	551.302	855.737	1265.66	1720.92		123.12	-0.241456	-0.181702	0.320313	-0.0625	-0.0372925	0.32666	0.90509	2.18805	4.57568	9.20727
123.28	5.02222	8.83276	36.1284	105.534	198.532	336.064	550.944	855.167	1264.85	1719.94		123.22	-0.238402	-0.139586	0.316347	-0.0578613	-0.00061	0.304689	0.903503	2.15674	4.55615	9.17908
123.38	5.01685	8.82007	36.1284	105.49	198.475	335.888	550.589	854.588	1264.1	1718.96		123.32	-0.232056	-0.14264	0.339844	-0.0507813	-0.00446	0.297729	0.916077	2.16071	4.49915	9.14319
123.48	5.01831	8.82104	36.1362	105.486	198.425	335.699	550.26	854.04	1263.3	1717.97		123.42	-0.240722	-0.140319	0.317139	-0.0695801	-0.0209351	0.274292	0.901184	2.11298	4.46631	9.07751
123.58	5.04175	8.83569	36.1299	105.477	198.364	335.544	549.953	853.504	1262.55	1717.01		123.52	-0.245362	-0.134095	0.303833	-0.0992432	-0.02948	0.243774	0.880066	2.07709	4.40613	8.99939
123.68	5.05347	8.81714	36.1113	105.44	198.264	335.342	549.621	852.967	1261.79	1716.07		123.62	-0.258666	-0.134826	0.295288	-0.114868	-0.0388794	0.225831	0.861389	2.03644	4.35852	8.92993
123.78	5.03784	8.83569	36.1157	105.429	198.197	335.158	549.242	852.465	1261.01	1715.12		123.72	-0.254027	-0.1286	0.28821	-0.116455	-0.0466919	0.218019	0.839417	2.03485	4.328	8.8689
123.88	5.04858	8.84741	36.1245	105.42	198.126	334.99	548.931	851.967	1260.27	1714.21		123.82	-0.241454	-0.114562	0.301514	-0.113281	-0.0365601	0.220338	0.84491	2.03021	4.2804	8.8346
123.98	5.05737	8.86792	36.1309	105.413	198.069	334.821	548.642	851.467	1259.59	1713.33		123.92	-0.239136	-0.105164	0.324951	-0.107056	-0.0372925	0.227416	0.846497	2.01691	4.24597	8.78064
124.08	5.06372	8.88354	36.144	105.398	198.015	334.658	548.314	850.974	1258.92	1712.45		124.02	-0.22583	-0.0856326	0.340576	-0.0953369	-0.0193481	0.235229	0.873108	2.03644	4.24133	8.75415
124.18	5.07544	8.89966	36.1245	105.371	197.947	334.472	548.012	850.487	1258.23	1711.58		124.12	-0.238403	-0.0778196	0.33667	-0.0969238	-0.0303345	0.212525	0.868347	2.0036	4.20532	8.70874
124.28	5.07983	8.90845	36.1455	105.388	197.897	334.33	547.703	850.016	1257.55	1710.78		124.22	-0.235961	-0.089538	0.314821	-0.117188	-0.0278931	0.206299	0.850403	1.95831	4.14917	8.6416
124.38	5.10815	8.89136	36.1167	105.348	197.839	334.15	547.404	849.538	1256.89	1709.89		124.32	-0.221924	-0.0785522	0.313232	-0.113281	-0.013855	0.20398	0.848083	1.95758	4.146	8.60181
124.48	5.08472	8.88745	36.1113	105.319	197.773	333.979	547.099	849.077	1256.23	1709.03		124.42	-0.229004	-0.083313	0.317139	-0.108643	-0.0303345	0.19458	0.852722	1.93329	4.11865	8.5697
124.58	5.08716	8.88647	36.1221	105.31	197.742	333.855	546.784	848.614	1255.57	1708.24		124.52	-0.236816	-0.0872185	0.327271	-0.114868	-0.0255737	0.1969	0.850403	1.92938	4.09753	8.51111
124.68	5.08862	8.86792	36.0972	105.272	197.66	333.674	546.491	848.16	1254.94	1707.4		124.62	-0.216431	-0.0801399	0.326538	-0.103882	-0.0193481	0.203979	0.84967	1.92633	4.08899	8.49243
124.78	5.06275	8.88257	36.0996	105.258	197.608	333.524	546.177	847.724	1254.3	1706.58		124.72	-0.213378	-0.0794063	0.324952	-0.112549	-0.0248413	0.19458	0.847229	1.90985	4.08191	8.45642
124.88	5.06909	8.88745	36.0933	105.241	197.547	333.375	545.897	847.276	1253.67	1705.8		124.82	-0.205566	-0.0661011	0.327271	-0.107056	-0.0255737	0.19458	0.84259	1.89581	4.06787	8.43298
124.98	5.07788	8.89185	36.1025	105.233	197.489	333.214	545.621	846.82	1253.07	1705		124.92	-0.215698	-0.0755005	0.328857	-0.104736	-0.0193481	0.182861	0.830872	1.888	4.05847	8.3916
125.08	5.07202	8.88892	36.0996	105.211	197.436	333.05	545.344	846.376	1252.47	1704.23		125.02	-0.203979	-0.0527954	0.328857	-0.0953369	-0.00531	0.186768	0.84491	1.87079	4.05225	8.37756
125.18	5.08081	8.88989	36.105	105.188	197.366	332.878	545.092	845.956	1251.87	1703.45		125.12	-0.203979	-0.0465698	0.331177	-0.10083	0.00409	0.177368	0.848083	1.88019	4.02258	8.34082
125.28	5.07788	8.88257	36.0962	105.162	197.301	332.681	544.822	845.529	1251.28	1702.64		125.22	-0.196899	-0.0527952	0.339844	-0.0843506	0.0119019	0.192261	0.848083	1.86774	4.01477	8.30957
125.38	5.07056	8.8772	36.0918	105.158	197.243	332.521	544.554	845.114	1250.68	1701.87		125.32	-0.200073	-0.0559692	0.338989	-0.0758057	0.0119019	0.19458	0.850403	1.86456	3.97803	8.27051
125.48	5.07837	8.89526	36.0933	105.143	197.189	332.373	544.302	844.688	1250.1	1701.12		125.42	-0.207886	-0.0449829	0.348389	-0.0875244	0.0134888	0.186768	0.84259	1.84735	3.9585	8.25256
125.58	5.0896	8.89282	36.0996	105.129	197.121	332.213	544.044	844.293	1249.52	1700.36		125.52	-0.209473	-0.0403441	0.33667	-0.0946045	0.0103149	0.1875	0.829285	1.83563	3.9397	8.22046
125.68	5.08472	8.89673	36.1104	105.121	197.057	332.024	543.762	843.896	1248.97	1699.61		125.62	-0.205567	-0.0481569	0.33667	-0.0836182	0.0119019	0.186767	0.830872	1.8255	3.91943	8.19238
125.78	5.0979	8.89966	36.1128	105.095	196.981	331.845	543.502	843.449	1248.4	1698.86		125.72	-0.210205	-0.0410765	0.33667	-0.0843506	0.00958	0.176636	0.830872	1.79742	3.90698	8.16113
125.88	5.09399	8.89136	36.1167	105.079	196.931	331.689	543.242	843.049	1247.83	1698.14		125.82	-0.215698	-0.0449829	0.33667	-0.0875244	0.0025	0.167236	0.84259	1.79657	3.896	8.12207
125.98	5.10425	8.90308	36.1113	105.078	196.892	331.504	542.968	842.653	1247.25	1697.46		125.92	-0.215698	-0.0387573	0.338257	-0.0953369	0.00568	0.168823	0.830872	1.78644	3.87878	8.10413
126.08	5.10669	8.89673	36.1104	105.056	196.844	331.326	542.74	842.276	1246.72	1696.76		126.02	-0.215698	-0.0504755	0.344482	-0.0930176	0.000183	0.167237	0.830872	1.78095	3.86865	8.07361
126.18	5.10815	8.91138	36.1182	105.044	196.793	331.123	542.473	841.888	1246.16	1696.04		126.12	-0.219605	-0.0403448	0.344482	-0.0875244	0.008	0.175048	0.830872	1.78644	3.85693	8.07129
126.28	5.11499	8.89136	36.0972	105.014	196.746	330.849	542.203	841.493	1245.62	1695.36		126.22	-0.217284	-0.0293571	0.335085	-0.0875244	0.008	0.163331	0.830872	1.76849	3.8374	8.02991
126.38	5.09497	8.88892	36.1035	104.992	196.667	330.561	541.946	841.088	1245.06	1694.68		126.32	-0.205567	-0.0208135	0.354614	-0.0758057	0.00873	0.175781	0.829285	1.77313	3.82959	8.01892
126.48	5.09106	8.88745	36.1025	104.973	196.628	330.237	541.696	840.716	1244.52	1693.98		126.42	-0.211792	-0.0247188	0.342163	-0.0758057	0.00409	0.180542	0.815247	1.76141	3.80615	7.99316
126.58	5.09253	8.89673	36.1021	104.958	196.573	329.936	541.452	840.334	1243.98	1693.31		126.52	-0.211792	-0.0153194	0.348389	-0.0695801	0.0158081	0.198487	0.826965	1.77081	3.79834	7.97595
126.68	5.08862	8.87866	36.104	104.931	196.496	329.639	541.19	839.938	1243.45	1692.62		126.62	-0.204712	-0.00983	0.353882	-0.0546875	0.0228882	0.19226	0.82074	1.77008	3.78662	7.97131
126.78	5.08228	8.88648	36.0996	104.916	196.457	329.344	540.952	839.586	1242.92	1691.95		126.72	-0.215697	-0.0192252	0.346804	-0.0742188	0.0197144	0.182862	0.81134	1.75519	3.76709	7.93067
126.88	5.08716	8.90063	36.1143	104.901	196.428	329.133	540.723	839.229	1242.4	1691.29		126.82	-0.203979	-0.0130005	0.358521	-0.0562744	0.0314331	0.196899	0.823059	1.75519	3.77332	7.91272
126.98	5.08862	8.90698	36.105	104.888	196.37	328.924	540.504	838.876	1241.9	1690.62		126.92	-0.20166	-0.0036	0.36792	-0.0562744	0.0220337	0.206299	0.815247	1.74969	3.75928	7.89941
127.08	5.09009	8.90698	36.0957	104.87	196.324	328.72	540.254	838.497	1241.41	1689.98		127.02	-0.19226	-0.0153194	0.369507	-0.0562744	0.0314331	0.198487	0.816833	1.74738	3.74133	7.8822
127.18	5.09106	8.90454	36.0908	104.848	196.264	328.56	540.024	838.145	1240.89	1689.34		127.12	-0.198487	-0.00824	0.373413	-0.0484619	0.0369263	0.203979	0.828552	1.74506	3.73352	7.86975
127.28	5.08862	8.9021	36.0933	104.828	196.202	328.4	539.781	837.788	1240.39	1688.71		127.22	-0.207886	-0.0114137	0.364013	-0.0484619	0.0197144	0.19458	0.807434	1.72394	3.71631	7.83691
127.38	5.08325	8.90991	36.0933	104.831	196.149	328.265	539.557	837.436	1239.91	1688.07		127.32	-0.209472	-0.0130001	0.350708	-0.0617676	0.0181274	0.192994	0.805847	1.72394	3.69128	7.8291
127.48	5.09936	8.90063	36.0947	104.813	196.096	328.086	539.345	837.096	1239.42	1687.43		127.42	-0.202393	-0.0192265	0.350708	-0.0562744	0.0236206	0.186767	0.803528	1.72784	3.68896	7.80957
127.58	5.10034	8.89771	36.0825	104.802	196.048	327.953	539.094	836.739	1238.93	1686.79		127.52	-0.207886	-0.0192261	0.360107	-0.0562744	0.0252075	0.186768	0.791809	1.71613	3.65771	7.77283
127.68	5.09106	8.89673	36.0737	104.777	195.987	327.809	538.875	836.395	1238.47	1686.18		127.62	-0.207886	-0.0169067	0.360107	-0.0617676	0.0197144	0.180542	0.791809	1.71063	3.6499	7.7627
127.78	5.08081	8.89673	36.0737	104.758	195.936	327.691	538.645	836.057	1237.99	1685.56		127.72	-0.207886	0.000305	0.36792	-0.0445557	0.0275269	0.19458	0.790222	1.71613	3.63818	7.75879
127.88	5.06909	8.89575	36.0845	104.749	195.867	327.56	538.422	835.717	1237.53	1684.94		127.82	-0.207885	-0.00751	0.357788	-0.0429688	0.0259399	0.194581	0.799622	1.70441	3.62646	7.72205
127.98	5.07983	8.89673	36.0737	104.73	195.824	327.427	538.197	835.385	1237.08	1684.35		127.92	-0.196168	0.00421	0.375732	-0.0250244	0.03302	0.208617	0.803528	1.70831	3.61865	7.72363
128.08	5.08081	8.89673	36.0723	104.723	195.768	327.291	537.979	835.057	1236.62	1683.75		128.02	-0.198488	0.00348	0.373413	-0.0273438	0.0353394	0.201659	0.801208	1.68646	3.60693	7.70178
128.18	5.073	8.89673	36.0737	104.699	195.729	327.152	537.781	834.737	1236.16	1683.16		128.12	-0.207886	-0.00128	0.366333	-0.0367432	0.0197144	0.182861	0.78009	1.67938	3.59912	7.67444
128.28	5.07935	8.90698	36.083	104.691	195.671	327.037	537.571	834.438	1235.72	1682.58		128.22	-0.205566	-0.0176392	0.365601	-0.0367432	0.0197144	0.185181	0.78009	1.67706	3.5874	7.66113
128.38	5.08081	8.89917	36.0762	104.674	195.599	326.882	537.385	834.11	1235.29	1681.99		128.32	-0.188354	-0.0036	0.366333	-0.0289307	0.0213013	0.202393	0.787903	1.67706	3.5874	7.64551
128.48	5.07153	8.89673	36.0659	104.66	195.552	326.763	537.167	833.788	1234.83	1681.4		128.42	-0.189941	-0.0130002	0.371826	-0.0305176	0.0259399	0.192993	0.778503	1.66376	3.5741	7.62439
128.58	5.06909	8.90601	36.0723	104.641	195.495	326.649	536.953	833.448	1234.41	1680.84		128.52	-0.184448	-0.00751	0.370239	-0.0250244	0.0197144	0.198486	0.783997	1.67084	3.57178	7.61267
128.68	5.06665	8.90845	36.062	104.627	195.456	326.511	536.754	833.148	1233.95	1680.26		128.62	-0.196167	-0.00751	0.36792	-0.0227051	0.0197144	0.200073	0.772278	1.66925	3.56006	7.60254
128.78	5.06909	8.91382	36.0767	104.623	195.41	326.404	536.55	832.844	1233.51	1679.69		128.72	-0.196167	-0.00751	0.36792	-0.0250244	0.0197144	0.19458	0.772278	1.65753	3.54834	7.58301
128.88	5.07446	8.91235	36.0659	104.602	195.37	326.256	536.345	832.528	1233.1	1679.14		128.82	-0.204712	-0.0215454	0.365601	-0.0257568	0.017395	0.192261	0.769958	1.64349	3.53821	7.56116
128.98	5.07935	8.92163	36.0581	104.603	195.307	326.136	536.125	832.229	1232.66	1678.58		128.92	-0.207884	-0.0309434	0.356201	-0.0305176	0.00641	0.182863	0.760559	1.62628	3.51709	7.53381
129.08	5.073	8.92407	36.0674	104.594	195.268	326.004	535.943	831.92	1232.24	1678.03		129.02	-0.196167	-0.0192261	0.369507	-0.0250244	0.0119019	0.19458	0.764465	1.6286	3.521	7.52051
129.18	5.073	8.92017	36.0659	104.582	195.206	325.91	535.739	831.617	1231.84	1677.47		129.12	-0.207886	-0.0192261	0.375732	-0.0328369	0.0119019	0.19458	0.764465	1.638	3.50928	7.50098
129.28	5.09009	8.93823	36.0723	104.563	195.147	325.792	535.524	831.311	1231.42	1676.93		129.22	-0.188354	-0.0114136	0.383545	-0.0234375	0.0197144	0.202393	0.772278	1.638	3.49756	7.49158
129.38	5.09253	8.9187	36.0566	104.534	195.079	325.66	535.305	830.989	1231	1676.38		129.32	-0.200073	-0.0192261	0.383545	-0.0289307	0.0197144	0.202393	0.762146	1.62628	3.48584	7.46973
129.48	5.07153	8.91626	36.0542	104.52	195.034	325.56	535.085	830.704	1230.57	1675.84		129.42	-0.20166	-0.0184934	0.381958	-0.0305176	0.0103149	0.200806	0.766785	1.6247	3.47644	7.46033
129.58	5.06909	8.91626	36.0542	104.5	194.995	325.43	534.873	830.417	1230.17	1675.3		129.52	-0.207886	-0.0153198	0.375732	-0.0367432	0.00409	0.19458	0.760559	1.61066	3.4585	7.43066
129.68	5.06763	8.91626	36.0518	104.499	194.925	325.299	534.664	830.127	1229.74	1674.75		129.62	-0.209473	-0.0153198	0.375732	-0.0367432	0.00409	0.19458	0.74884	1.59894	3.45068	7.40491
129.78	5.06274	8.92554	36.0542	104.477	194.874	325.191	534.434	829.838	1229.36	1674.22		129.72	-0.216431	-0.0293579	0.373413	-0.0390625	0.00177	0.184448	0.746521	1.5849	3.43665	7.39709
129.88	5.06763	8.92798	36.0605	104.469	194.835	325.068	534.241	829.555	1228.95	1673.7		129.82	-0.219604	-0.0387573	0.356201	-0.0461426	-0.00763	0.175049	0.729309	1.5755	3.41943	7.36816
129.98	5.06909	8.92798	36.0542	104.449	194.776	324.938	534.051	829.249	1228.54	1673.18		129.92	-0.207888	-0.0270404	0.36792	-0.0328369	-0.00763	0.186766	0.741028	1.58099	3.41943	7.37207
130.08	5.06909	8.92017	36.0425	104.447	194.723	324.818	533.871	828.967	1228.13	1672.67		130.02	-0.217285	-0.0270386	0.370239	-0.0328369	-0.00763	0.177368	0.741028	1.58722	3.41321	7.35095
130.18	5.06909	8.93433	36.0425	104.43	194.667	324.71	533.672	828.698	1227.72	1672.16		130.12	-0.223511	-0.0270386	0.377319	-0.0328369	-0.00763	0.186768	0.741028	1.5755	3.40771	7.34082
130.28	5.06909	8.92651	36.0215	104.409	194.607	324.569	533.492	828.407	1227.3	1671.64		130.22	-0.223511	-0.0348511	0.36792	-0.0328369	-0.0193481	0.186768	0.729309	1.5755	3.396	7.32129
130.38	5.05981	8.92407	36.0205	104.387	194.546	324.435	533.292	828.134	1226.9	1671.13		130.32	-0.223511	-0.0348511	0.370239	-0.0328369	-0.0193481	0.186768	0.721497	1.56769	3.38818	7.30176
130.48	5.04565	8.92407	36.0229	104.367	194.495	324.317	533.102	827.874	1226.5	1670.63		130.42	-0.22583	-0.0371701	0.375	-0.0351563	-0.0216675	0.184449	0.719177	1.56537	3.37415	7.29004
130.58	5.04565	8.92407	36.0229	104.359	194.456	324.198	532.93	827.605	1226.11	1670.1		130.52	-0.227417	-0.0504761	0.366333	-0.0367432	-0.0255737	0.182861	0.71759	1.55206	3.36475	7.27832
130.68	5.05493	8.93335	36.0176	104.348	194.405	324.076	532.742	827.327	1225.73	1669.62		130.62	-0.227417	-0.0504761	0.373413	-0.0367432	-0.0349731	0.180542	0.705872	1.55206	3.35303	7.27051
130.78	5.05737	8.93579	36.019	104.328	194.354	323.957	532.571	827.057	1225.35	1669.13		130.72	-0.227417	-0.0504761	0.364014	-0.0367432	-0.0349731	0.173462	0.705872	1.54425	3.3335	7.25879
130.88	5.04956	8.93579	36.0283	104.316	194.296	323.845	532.439	826.776	1224.97	1668.65		130.82	-0.227417	-0.0504761	0.364014	-0.0367432	-0.0349731	0.182861	0.705872	1.53253	3.3335	7.24084
130.98	5.04956	8.93579	36.0229	104.309	194.245	323.738	532.262	826.506	1224.59	1668.14		130.92	-0.239136	-0.0527954	0.364014	-0.0484619	-0.0349731	0.182861	0.698059	1.53253	3.32568	7.22754
131.08	5.04956	8.93579	36.0229	104.298	194.206	323.638	532.063	826.237	1224.21	1667.65		131.02	-0.225828	-0.062193	0.364014	-0.0484619	-0.0365601	0.182863	0.698059	1.53253	3.31396	7.20801
131.18	5.04956	8.94751	36.0229	104.301	194.155	323.549	531.864	825.967	1223.84	1667.16		131.12	-0.209473	-0.0481567	0.364014	-0.0250244	-0.0388794	0.19458	0.700378	1.53644	3.31396	7.2002
131.28	5.06128	8.94116	36.0166	104.275	194.102	323.412	531.696	825.691	1223.49	1666.66		131.22	-0.227417	-0.0410767	0.362427	-0.0250244	-0.0372925	0.19458	0.709778	1.52704	3.30615	7.18848
131.38	5.04956	8.9397	36.0215	104.266	194.05	323.31	531.498	825.427	1223.14	1666.17		131.32	-0.227417	-0.0621948	0.356201	-0.0250244	-0.0326538	0.19458	0.709778	1.53644	3.29443	7.17126
131.48	5.04956	8.9397	36.0151	104.254	194.01	323.214	531.324	825.159	1222.78	1665.69		131.42	-0.229004	-0.0637815	0.354614	-0.0266113	-0.0404663	0.181275	0.700378	1.52313	3.28503	7.17126
131.58	5.04956	8.9397	36.0244	104.241	193.96	323.092	531.137	824.877	1222.43	1665.22		131.52	-0.22351	-0.0700061	0.348389	-0.0328369	-0.0466919	0.17505	0.694153	1.51459	3.26709	7.15332
131.68	5.04956	8.9397	36.0151	104.23	193.921	322.982	530.957	824.596	1222.06	1664.75		131.62	-0.215698	-0.0621948	0.356201	-0.0250244	-0.0388794	0.185181	0.701965	1.50751	3.26709	7.14319
131.78	5.05103	8.93188	36.0151	104.211	193.878	322.871	530.778	824.387	1221.7	1664.27		131.72	-0.215698	-0.0621948	0.356201	-0.0250244	-0.0388794	0.19458	0.692566	1.51459	3.25537	7.1377
131.88	5.05347	8.93188	36.0151	104.203	193.839	322.779	530.547	824.139	1221.32	1663.81		131.82	-0.215698	-0.0700073	0.356201	-0.0250244	-0.0388794	0.19458	0.701965	1.50519	3.25537	7.11816
131.98	5.05347	8.9397	36.0151	104.199	193.807	322.689	530.382	823.909	1220.98	1663.36		131.92	-0.218019	-0.0527968	0.365601	-0.015625	-0.02948	0.196166	0.712952	1.50287	3.25305	7.11975
132.08	5.04956	8.9397	36.0151	104.18	193.757	322.581	530.274	823.647	1220.64	1662.92		132.02	-0.229005	-0.0715952	0.354614	-0.0266113	-0.0404663	0.186767	0.708191	1.48407	3.23425	7.08533
132.18	5.04956	8.9397	36.0244	104.168	193.718	322.47	530.121	823.428	1220.32	1662.46		132.12	-0.235229	-0.0778198	0.346069	-0.0328369	-0.0466919	0.185181	0.690247	1.47784	3.21631	7.05957
132.28	5.04956	8.9397	36.0151	104.16	193.678	322.371	529.961	823.178	1219.97	1662.03		132.22	-0.223511	-0.0778198	0.33667	-0.0445557	-0.0466919	0.178955	0.682434	1.47784	3.2085	7.05176
132.38	5.04956	8.9397	36.0151	104.148	193.628	322.267	529.813	822.938	1219.62	1661.57		132.32	-0.235229	-0.0778198	0.33667	-0.0445557	-0.0466919	0.178955	0.682434	1.46613	3.19678	7.03223
132.48	5.04956	8.9397	36.0034	104.129	193.589	322.177	529.653	822.69	1219.27	1661.11		132.42	-0.235229	-0.0778198	0.33667	-0.0445557	-0.0466919	0.178955	0.684753	1.46613	3.18896	7.02283
132.58	5.03784	8.92798	36.0098	104.121	193.546	322.078	529.473	822.448	1218.93	1660.67		132.52	-0.235229	-0.0778198	0.338989	-0.0445557	-0.0466919	0.178955	0.682434	1.45831	3.17725	7.02441
132.68	5.04712	8.92798	36.0034	104.119	193.49	321.98	529.332	822.229	1218.57	1660.23		132.62	-0.223511	-0.0778198	0.348389	-0.0445557	-0.0466919	0.167236	0.682434	1.45831	3.17725	7.0127
132.78	5.04956	8.92798	36.0034	104.092	193.444	321.888	529.16	821.979	1218.24	1659.8		132.72	-0.218018	-0.0723267	0.339844	-0.0390625	-0.0411987	0.172729	0.681702	1.45441	3.17493	6.99866
132.88	5.04956	8.92798	36.0034	104.078	193.405	321.806	529.041	821.717	1217.92	1659.37		132.82	-0.227417	-0.0817261	0.321045	-0.0484619	-0.0505981	0.16333	0.678528	1.45441	3.15381	6.97754
132.98	5.0481	8.92798	35.9917	104.08	193.366	321.699	528.864	821.474	1217.61	1658.93		132.92	-0.227417	-0.0934448	0.321045	-0.0484619	-0.0505981	0.16333	0.678528	1.44659	3.14209	6.96973
133.08	5.04956	8.92798	36.001	104.053	193.315	321.607	528.684	821.237	1217.27	1658.49		133.02	-0.227418	-0.093446	0.321045	-0.0484619	-0.0623169	0.163329	0.666809	1.44659	3.13428	6.95801
133.18	5.04956	8.92798	36.0034	104.039	193.264	321.517	528.512	821.018	1216.95	1658.05		133.12	-0.235229	-0.0895386	0.313232	-0.0562744	-0.0724487	0.155518	0.658997	1.42706	3.11475	6.94397
133.28	5.04956	8.9187	35.9863	104.01	193.197	321.42	528.344	820.759	1216.61	1657.61		133.22	-0.249268	-0.101257	0.313232	-0.0585938	-0.0818481	0.157104	0.658997	1.42706	3.10693	6.93848
133.38	5.02856	8.92017	36.002	104.008	193.176	321.33	528.163	820.526	1216.3	1657.18		133.32	-0.239136	-0.0934448	0.321045	-0.0601807	-0.0623169	0.16333	0.661316	1.43488	3.10303	6.93848
133.48	5.03784	8.92944	36.001	103.998	193.137	321.257	528.024	820.297	1215.97	1656.77		133.42	-0.248535	-0.0934448	0.313232	-0.0601807	-0.0623169	0.16333	0.670715	1.42316	3.09521	6.92676
133.58	5.04712	8.93188	36.0127	103.992	193.1	321.15	527.873	820.069	1215.68	1656.34		133.52	-0.227417	-0.0950317	0.313232	-0.0601807	-0.0740356	0.171143	0.670715	1.42316	3.09521	6.90955
133.68	5.04956	8.93188	36.0151	103.98	193.05	321.051	527.735	819.838	1215.36	1655.93		133.62	-0.227417	-0.10907	0.313232	-0.0601807	-0.0740356	0.169556	0.672302	1.42316	3.0835	6.90723
133.78	5.04956	8.93188	36.0073	103.961	192.999	320.959	527.574	819.608	1215.03	1655.5		133.72	-0.227417	-0.10907	0.313232	-0.0601807	-0.0740356	0.16333	0.666809	1.41534	3.07568	6.89941
133.88	5.04956	8.93188	36.0073	103.943	192.96	320.863	527.426	819.389	1214.73	1655.07		133.82	-0.215698	-0.0973511	0.323364	-0.0484619	-0.0623169	0.175049	0.678528	1.42706	3.07568	6.89941
133.98	5.05884	8.93188	36.0073	103.934	192.909	320.752	527.246	819.168	1214.41	1654.65		133.92	-0.218018	-0.0973511	0.318726	-0.0484619	-0.0623169	0.175049	0.678528	1.42706	3.06396	6.87988
134.08	5.06128	8.91333	35.9863	103.913	192.849	320.632	527.086	818.942	1214.1	1654.23		134.02	-0.225098	-0.0996704	0.323364	-0.0484619	-0.0623169	0.175049	0.678528	1.42706	3.06628	6.86816
134.18	5.052	8.91772	35.9902	103.902	192.815	320.537	526.905	818.698	1213.77	1653.81		134.12	-0.227417	-0.10907	0.318726	-0.0484619	-0.0623169	0.175049	0.670715	1.41534	3.06787	6.86194
134.28	5.04956	8.92017	35.9917	103.891	192.768	320.447	526.754	818.466	1213.45	1653.39		134.22	-0.227417	-0.10675	0.324951	-0.0484619	-0.0599976	0.167236	0.670715	1.41534	3.05615	6.84863
134.38	5.04175	8.92017	35.9839	103.871	192.725	320.351	526.614	818.245	1213.14	1652.99		134.32	-0.227417	-0.0996704	0.324951	-0.0484619	-0.0505981	0.175049	0.670715	1.40753	3.05615	6.83691
134.48	5.0481	8.9021	35.9946	103.857	192.672	320.253	526.471	818.02	1212.83	1652.59		134.42	-0.227417	-0.10907	0.324951	-0.0484619	-0.0505981	0.175049	0.658997	1.40753	3.04834	6.8291
134.58	5.04321	8.9187	35.9941	103.85	192.634	320.18	526.295	817.806	1212.53	1652.19		134.52	-0.227417	-0.10907	0.324951	-0.0484619	-0.0505981	0.175049	0.658997	1.40753	3.03662	6.8197
134.68	5.04809	8.9021	35.9893	103.833	192.59	320.064	526.151	817.578	1212.24	1651.78		134.62	-0.227417	-0.10907	0.324951	-0.0484619	-0.0529175	0.175049	0.658997	1.39581	3.03662	6.80957
134.78	5.04321	8.90063	35.9761	103.824	192.538	319.97	525.994	817.358	1211.93	1651.37		134.72	-0.235229	-0.10907	0.324951	-0.0484619	-0.0623169	0.175049	0.658997	1.39349	3.02881	6.79785
134.88	5.04175	8.90063	35.9761	103.813	192.518	319.881	525.844	817.159	1211.63	1650.97		134.82	-0.237549	-0.10907	0.324951	-0.0484619	-0.0623169	0.175049	0.658997	1.38641	3.02881	6.79004
134.98	5.04175	8.90063	35.9761	103.793	192.474	319.789	525.684	816.92	1211.32	1650.58		134.92	-0.244629	-0.104432	0.315552	-0.0461426	-0.0576782	0.177368	0.661316	1.39581	3.01941	6.77283
135.08	5.04175	8.89136	35.9761	103.785	192.448	319.709	525.535	816.698	1211.03	1650.18		135.02	-0.235229	-0.0973511	0.324951	-0.0367432	-0.0388794	0.184448	0.670715	1.388	3.02881	6.77051
135.18	5.04175	8.88892	35.9854	103.764	192.405	319.62	525.403	816.479	1210.71	1649.8		135.12	-0.235229	-0.0973511	0.324951	-0.0367432	-0.0388794	0.175049	0.658997	1.388	3.01709	6.77051
135.28	5.04956	8.88892	35.9761	103.751	192.366	319.521	525.274	816.28	1210.43	1649.41		135.22	-0.235229	-0.0973511	0.324951	-0.0367432	-0.0388794	0.175049	0.658997	1.388	3.00928	6.7627
135.38	5.04956	8.88892	35.9761	103.745	192.327	319.42	525.125	816.069	1210.13	1649.03		135.32	-0.235229	-0.0856323	0.324951	-0.0367432	-0.0388794	0.175049	0.658997	1.388	3.00928	6.75098
135.48	5.04956	8.88892	35.9683	103.723	192.288	319.33	524.985	815.887	1209.85	1648.66		135.42	-0.237548	-0.0996701	0.314819	-0.0390625	-0.0411987	0.17273	0.648865	1.38568	2.99524	6.74085
135.58	5.04956	8.87964	35.959	103.702	192.247	319.214	524.852	815.681	1209.55	1648.25		135.52	-0.232909	-0.0973496	0.321777	-0.0227051	-0.0365601	0.17737	0.653503	1.3786	2.99988	6.73377
135.68	5.04028	8.8772	35.9512	103.68	192.194	319.119	524.714	815.479	1209.26	1647.86		135.62	-0.221191	-0.0973511	0.340576	-0.0133057	-0.0271606	0.186768	0.662903	1.39032	3.00146	6.72363
135.78	5.03784	8.8772	35.9526	103.672	192.167	319.031	524.563	815.288	1208.97	1647.48		135.72	-0.203979	-0.0973511	0.340576	-0.0148926	-0.0271606	0.186768	0.662903	1.39972	3.00146	6.71423
135.88	5.03784	8.8772	35.9448	103.66	192.124	318.951	524.422	815.069	1208.69	1647.09		135.82	-0.211792	-0.0973511	0.338257	-0.0211182	-0.0349731	0.178955	0.662903	1.39972	3.00146	6.72363
135.98	5.03784	8.8772	35.9448	103.631	192.096	318.869	524.281	814.858	1208.39	1646.72		135.92	-0.211792	-0.0973511	0.331177	-0.0211182	-0.0349731	0.178955	0.662903	1.39972	2.98975	6.7041
136.08	5.04712	8.88892	35.9448	103.629	192.065	318.779	524.153	814.647	1208.11	1646.34		136.02	-0.223509	-0.109068	0.328857	-0.0445557	-0.0466919	0.167238	0.651184	1.37628	2.97803	6.69397
136.18	5.04956	8.88892	35.9331	103.609	192.026	318.689	524.012	814.466	1207.84	1645.98		136.12	-0.211792	-0.0973511	0.340576	-0.0234375	-0.0349731	0.178955	0.653503	1.388	2.97961	6.7041
136.28	5.04956	8.88501	35.9409	103.605	191.995	318.61	523.871	814.276	1207.57	1645.61		136.22	-0.211792	-0.0973511	0.340576	-0.0422363	-0.0349731	0.178955	0.662903	1.38019	2.97021	6.69238
136.38	5.04956	8.8772	35.9331	103.583	191.956	318.517	523.739	814.057	1207.3	1645.22		136.32	-0.211792	-0.0973511	0.340576	-0.0351563	-0.0349731	0.178955	0.662903	1.38019	2.96082	6.67285
136.48	5.04175	8.88501	35.9409	103.578	191.925	318.455	523.602	813.854	1207.01	1644.86		136.42	-0.211792	-0.0973511	0.340576	-0.0445557	-0.0349731	0.178955	0.662903	1.38019	2.9679	6.67285
136.58	5.04956	8.88501	35.9331	103.559	191.882	318.37	523.449	813.652	1206.74	1644.48		136.52	-0.211792	-0.0973511	0.328857	-0.0445557	-0.0349731	0.178955	0.662903	1.38019	2.95068	6.66113
136.68	5.04956	8.8772	35.9253	103.539	191.846	318.27	523.289	813.438	1206.46	1644.11		136.62	-0.211792	-0.0973511	0.326538	-0.0445557	-0.0349731	0.167236	0.662903	1.36847	2.95068	6.65564
136.78	5.04175	8.87866	35.9214	103.539	191.797	318.205	523.153	813.254	1206.16	1643.76		136.72	-0.220337	-0.0957642	0.318726	-0.0429688	-0.0333862	0.168823	0.656677	1.37006	2.94055	6.65491
136.88	5.05591	8.8772	35.9214	103.527	191.764	318.127	523.02	813.057	1205.89	1643.41		136.82	-0.209473	-0.0895386	0.327271	-0.0367432	-0.0271606	0.186768	0.662903	1.36847	2.94678	6.65332
136.98	5.05737	8.8772	35.9214	103.52	191.737	318.045	522.879	812.846	1205.63	1643.06		136.92	-0.205566	-0.0911252	0.335083	-0.0383301	-0.0287476	0.185181	0.661316	1.36688	2.93347	6.6377
137.08	5.05737	8.87085	35.9243	103.501	191.68	317.941	522.75	812.655	1205.36	1642.69		137.02	-0.210204	-0.0957632	0.330444	-0.03125	-0.0333862	0.180543	0.644958	1.36224	2.92102	6.61585
137.18	5.05103	8.87573	35.9199	103.487	191.654	317.854	522.603	812.454	1205.08	1642.34		137.12	-0.203979	-0.0895386	0.33667	-0.0367432	-0.0271606	0.184448	0.651184	1.35675	2.92725	6.61035
137.28	5.05591	8.8772	35.9214	103.488	191.616	317.763	522.479	812.252	1204.82	1641.98		137.22	-0.196167	-0.0817261	0.344482	-0.0289307	-0.0193481	0.182861	0.658997	1.36456	2.93506	6.62048
137.38	5.05737	8.88891	35.9331	103.48	191.589	317.705	522.328	812.065	1204.54	1641.64		137.32	-0.196167	-0.0817261	0.344482	-0.0289307	-0.0193481	0.182861	0.658997	1.36456	2.92334	6.60803
137.48	5.07837	8.88892	35.9189	103.462	191.551	317.614	522.203	811.859	1204.27	1641.29		137.42	-0.193848	-0.0794071	0.346802	-0.0266113	-0.0170288	0.18518	0.661316	1.35907	2.92407	6.58923
137.58	5.07446	8.88257	35.9175	103.453	191.51	317.521	522.073	811.668	1204.01	1640.94		137.52	-0.184448	-0.0700073	0.356201	-0.0187988	-0.00763	0.19458	0.668396	1.36847	2.91943	6.59082
137.68	5.073	8.8811	35.9175	103.432	191.479	317.41	521.957	811.479	1203.76	1640.6		137.62	-0.184448	-0.0700073	0.356201	-0.0250244	-0.00763	0.182861	0.658997	1.36847	2.91943	6.5791
137.78	5.08081	8.87183	35.9082	103.401	191.439	317.34	521.836	811.271	1203.51	1640.24		137.72	-0.196167	-0.0700073	0.356201	-0.0250244	-0.00763	0.182861	0.651184	1.36847	2.9093	6.5791
137.88	5.07153	8.86938	35.894	103.379	191.397	317.248	521.686	811.069	1203.24	1639.88		137.82	-0.203979	-0.0778198	0.348389	-0.0351563	-0.00995	0.175049	0.643372	1.34894	2.90771	6.55176
137.98	5.06909	8.8772	35.9019	103.375	191.365	317.174	521.563	810.874	1202.97	1639.55		137.92	-0.203979	-0.0778198	0.348389	-0.0445557	-0.0193481	0.175049	0.643372	1.34894	2.90771	6.54395
138.08	5.0769	8.8811	35.9004	103.359	191.315	317.089	521.442	810.678	1202.71	1639.2		138.02	-0.192261	-0.0778196	0.346069	-0.0445557	-0.0193481	0.173462	0.630066	1.34894	2.90771	6.53223
138.18	5.08081	8.8811	35.9019	103.348	191.276	317.017	521.305	810.479	1202.45	1638.85		138.12	-0.190674	-0.0762329	0.340576	-0.0429688	-0.0177612	0.168823	0.625427	1.35052	2.90149	6.52209
138.28	5.08081	8.8811	35.894	103.349	191.254	316.951	521.164	810.288	1202.18	1638.52		138.22	-0.184448	-0.0700073	0.356201	-0.0367432	-0.0115356	0.186768	0.631653	1.34894	2.896	6.52051
138.38	5.09009	8.89526	35.9019	103.338	191.216	316.888	521.024	810.104	1201.94	1638.2		138.32	-0.184448	-0.0582886	0.356201	-0.0250244	-0.0115356	0.175049	0.631653	1.34894	2.896	6.50879
138.48	5.09106	8.89038	35.9019	103.326	191.175	316.797	520.91	809.924	1201.7	1637.89		138.42	-0.184448	-0.0582886	0.353882	-0.0250244	-0.0115356	0.186768	0.631653	1.34894	2.896	6.50879
138.58	5.08862	8.88745	35.9033	103.303	191.135	316.697	520.793	809.737	1201.44	1637.54		138.52	-0.176636	-0.0582886	0.344482	-0.0367432	-0.0115356	0.186768	0.631653	1.34894	2.896	6.50098
138.68	5.08081	8.88257	35.9058	103.289	191.096	316.638	520.653	809.557	1201.17	1637.21		138.62	-0.176636	-0.0700073	0.344482	-0.0250244	-0.0131226	0.175049	0.631653	1.33722	2.896	6.48926
138.78	5.08081	8.88892	35.9058	103.277	191.065	316.568	520.524	809.377	1200.91	1636.88		138.72	-0.174316	-0.0692749	0.346802	-0.0344238	-0.0170288	0.189087	0.633972	1.33954	2.89832	6.48376
138.88	5.08081	8.88892	35.894	103.27	191.034	316.478	520.395	809.178	1200.66	1636.56		138.82	-0.164917	-0.0661011	0.356201	-0.0250244	-0.0154419	0.198486	0.643372	1.34894	2.8999	6.48145
138.98	5.08081	8.89673	35.9019	103.258	191.024	316.416	520.262	809.006	1200.43	1636.25		138.92	-0.172729	-0.0661011	0.358521	-0.0250244	-0.00763	0.198486	0.643372	1.34894	2.8999	6.46973
139.08	5.09643	8.88745	35.894	103.258	190.975	316.334	520.133	808.834	1200.17	1635.93		139.02	-0.172729	-0.0661011	0.36792	-0.015625	-0.00763	0.196167	0.643372	1.34894	2.8905	6.46191
139.18	5.09643	8.87573	35.8848	103.237	190.947	316.246	520.012	808.655	1199.91	1635.58		139.12	-0.172729	-0.0661011	0.379639	-0.0250244	-0.00763	0.175049	0.641052	1.34662	2.8999	6.46191
139.28	5.08716	8.88257	35.8823	103.227	190.913	316.156	519.874	808.487	1199.63	1635.27		139.22	-0.172729	-0.0661011	0.379639	-0.0367432	-0.00763	0.186768	0.631653	1.32782	2.8999	6.4502
139.38	5.08472	8.87573	35.8823	103.215	190.865	316.056	519.75	808.315	1199.4	1634.94		139.32	-0.164917	-0.0661011	0.377319	-0.0367432	-0.0154419	0.175049	0.631653	1.33722	2.88818	6.4408
139.48	5.09399	8.88257	35.8823	103.207	190.823	315.974	519.649	808.135	1199.14	1634.6		139.42	-0.170411	-0.0637821	0.370239	-0.0344238	-0.0131226	0.177368	0.633972	1.33954	2.8905	6.43848
139.58	5.09888	8.87085	35.8628	103.169	190.766	315.89	519.52	807.948	1198.91	1634.25		139.52	-0.161011	-0.0543827	0.379639	-0.0250244	-0.00372	0.186767	0.643372	1.34113	2.89209	6.4408
139.68	5.08228	8.86938	35.8628	103.16	190.725	315.809	519.365	807.768	1198.67	1633.9		139.62	-0.16333	-0.0567017	0.377319	-0.0273438	-0.00604	0.184448	0.641052	1.33881	2.88977	6.42603
[truncated: 1,609 more rows]

## Sheet: Fig.4A
PB						SDS						TFE
Wavelength [nm]	Crp1	L-Crp1	HNP4	L-HNP4		Wavelength [nm]	Crp1	L-Crp1	HNP4	L-HNP4		Wavelength [nm]	Crp1	L-Crp1	HNP4	L-HNP4
250	-0.34076	-0.2388	-0.09753	-0.00854		250	-0.52314	-0.109828	-0.6839	0.156919		250	-0.09886	0.194149	-0.23242	0.094136
249.8	-0.29072	-0.22826	-0.09827	-0.03018		249.8	-0.54561	-0.117813	-0.69119	0.124196		249.8	-0.08106	0.216078	-0.24245	0.115745
249.6	-0.24266	-0.22051	-0.07383	-0.04526		249.6	-0.56691	-0.11424	-0.68311	0.097466		249.6	-0.06254	0.222537	-0.24935	0.143363
249.4	-0.19029	-0.20961	-0.02821	-0.05812		249.4	-0.57998	-0.113628	-0.65739	0.079752		249.4	-0.03981	0.215312	-0.25425	0.192777
249.2	-0.15586	-0.19736	0.003243	-0.08102		249.2	-0.5825	-0.124442	-0.62232	0.076879		249.2	-0.03425	0.194412	-0.26358	0.223647
249	-0.11756	-0.18743	0.032343	-0.09002		249	-0.56944	-0.134372	-0.5845	0.088101		249	-0.03229	0.1606	-0.28007	0.233464
248.8	-0.08597	-0.17878	0.045268	-0.10031		248.8	-0.54586	-0.148237	-0.55406	0.102442		248.8	-0.02563	0.114899	-0.30861	0.214282
248.6	-0.08894	-0.17311	0.02272	-0.1262		248.6	-0.52953	-0.178543	-0.52226	0.111092		248.6	-0.03355	0.046987	-0.34628	0.157604
248.4	-0.10591	-0.17133	-0.00797	-0.159		248.4	-0.53911	-0.197991	-0.51691	0.097795		248.4	-0.04277	-0.03045	-0.38411	0.076641
248.2	-0.125	-0.16945	-0.02552	-0.19105		248.2	-0.5515	-0.225296	-0.50762	0.081351		248.2	-0.0486	-0.1082	-0.41961	-0.00867
248	-0.14283	-0.16045	-0.04084	-0.22342		248	-0.57011	-0.251043	-0.52131	0.049851		248	-0.07687	-0.16877	-0.4435	-0.09225
247.8	-0.144	-0.14985	-0.03346	-0.2338		247.8	-0.57407	-0.255196	-0.55264	0.02154		247.8	-0.11697	-0.20317	-0.45894	-0.18472
247.6	-0.12642	-0.13655	-0.00568	-0.21837		247.6	-0.55234	-0.247836	-0.57262	0.008044		247.6	-0.14185	-0.23622	-0.46008	-0.26434
247.4	-0.11008	-0.12345	-0.00104	-0.19713		247.4	-0.5216	-0.247729	-0.6092	-0.01255		247.4	-0.17068	-0.27519	-0.4538	-0.3525
247.2	-0.08073	-0.11282	0.017662	-0.15186		247.2	-0.49678	-0.252442	-0.64114	-0.04108		247.2	-0.20031	-0.32684	-0.44673	-0.44207
247	-0.0389	-0.10374	0.04872	-0.12248		247	-0.47887	-0.257029	-0.67326	-0.08297		247	-0.21372	-0.38326	-0.43679	-0.49664
246.8	0.004104	-0.09842	0.074338	-0.11626		246.8	-0.47973	-0.270384	-0.70207	-0.13771		246.8	-0.23442	-0.44555	-0.42828	-0.51315
246.6	0.062748	-0.08195	0.129013	-0.11561		246.6	-0.49249	-0.277321	-0.71355	-0.18981		246.6	-0.24554	-0.50558	-0.40025	-0.48579
246.4	0.127189	-0.06089	0.195811	-0.12916		246.4	-0.48438	-0.280699	-0.71122	-0.2174		246.4	-0.23508	-0.55709	-0.35934	-0.42116
246.2	0.181608	-0.04006	0.251107	-0.11708		246.2	-0.46214	-0.278751	-0.6829	-0.22862		246.2	-0.20119	-0.60328	-0.29752	-0.32332
246	0.221958	-0.02022	0.292618	-0.08712		246	-0.43333	-0.273222	-0.63628	-0.22105		246	-0.17466	-0.63654	-0.23661	-0.22319
245.8	0.238665	-0.012	0.298356	-0.07007		245.8	-0.40236	-0.275091	-0.57899	-0.20515		245.8	-0.15347	-0.66549	-0.1817	-0.13802
245.6	0.23594	-0.01229	0.247402	-0.06806		245.6	-0.39857	-0.274107	-0.52331	-0.20653		245.6	-0.15338	-0.68661	-0.14175	-0.06908
245.4	0.225967	-0.01356	0.177006	-0.08477		245.4	-0.41571	-0.285283	-0.47517	-0.20485		245.4	-0.17907	-0.7223	-0.11311	-0.0267
245.2	0.208728	-0.0132	0.097628	-0.13226		245.2	-0.44242	-0.312636	-0.4347	-0.19081		245.2	-0.21223	-0.76183	-0.07853	-0.00985
245	0.189837	-0.0105	0.028808	-0.18013		245	-0.46762	-0.346545	-0.39244	-0.1811		245	-0.24695	-0.80683	-0.04504	0.00394
244.8	0.168331	0.007265	-0.00747	-0.21095		244.8	-0.4895	-0.38356	-0.35511	-0.16015		244.8	-0.27541	-0.86275	-0.0024	-3.3e-05
244.6	0.148393	0.037239	-0.03969	-0.23894		244.6	-0.5004	-0.427025	-0.33242	-0.15115		244.6	-0.30438	-0.90043	0.03904	-0.02752
244.4	0.124609	0.069354	-0.07839	-0.25263		244.4	-0.50914	-0.4612	-0.33143	-0.17882		244.4	-0.33347	-0.92577	0.058476	-0.07129
244.2	0.112617	0.093045	-0.10745	-0.26951		244.2	-0.50904	-0.484803	-0.35069	-0.21126		244.2	-0.36751	-0.93177	0.064885	-0.15331
244	0.119567	0.103963	-0.12237	-0.29467		244	-0.49888	-0.522899	-0.39297	-0.24331		244	-0.39663	-0.92003	0.069642	-0.25095
243.8	0.139185	0.101586	-0.09984	-0.32345		243.8	-0.46734	-0.562414	-0.40393	-0.25143		243.8	-0.40605	-0.90641	0.081663	-0.33938
243.6	0.174915	0.099071	-0.0319	-0.34815		243.6	-0.3992	-0.618526	-0.38965	-0.22571		243.6	-0.3777	-0.89786	0.117793	-0.39978
243.4	0.232979	0.108584	0.06434	-0.3588		243.4	-0.31183	-0.687953	-0.35971	-0.19721		243.4	-0.31762	-0.89973	0.162443	-0.43033
243.2	0.295188	0.12952	0.172226	-0.34582		243.2	-0.22826	-0.752549	-0.31551	-0.19985		243.2	-0.25886	-0.92022	0.182561	-0.44299
243	0.372928	0.156319	0.277734	-0.29977		243	-0.15148	-0.810364	-0.29152	-0.23008		243	-0.20379	-0.96336	0.186952	-0.44947
242.8	0.448139	0.178152	0.342688	-0.25126		242.8	-0.0912	-0.842711	-0.27847	-0.27653		242.8	-0.15396	-1.01079	0.179561	-0.47004
242.6	0.51409	0.193208	0.39111	-0.19199		242.6	-0.04444	-0.856618	-0.26077	-0.30992		242.6	-0.11384	-1.05721	0.172325	-0.48076
242.4	0.569576	0.189685	0.419128	-0.14492		242.4	0.002838	-0.858047	-0.224	-0.29496		242.4	-0.07054	-1.0829	0.175126	-0.48283
242.2	0.61835	0.158819	0.452522	-0.09228		242.2	0.032526	-0.85474	-0.17244	-0.25009		242.2	-0.03421	-1.0991	0.194491	-0.47755
242	0.656912	0.12262	0.50649	-0.0301		242	0.047523	-0.868033	-0.08673	-0.1876		242	-0.01788	-1.12206	0.207673	-0.44982
241.8	0.685764	0.086566	0.549658	0.021861		241.8	0.048999	-0.915578	-0.0133	-0.14152		241.8	-0.00576	-1.14592	0.229025	-0.42155
241.6	0.698894	0.064805	0.565643	0.068528		241.6	0.042148	-0.987663	0.04908	-0.1229		241.6	-0.0155	-1.19449	0.24174	-0.41486
241.4	0.687679	0.053596	0.552243	0.078063		241.4	0.029752	-1.07014	0.105441	-0.11613		241.4	-0.02944	-1.24183	0.270492	-0.41157
241.2	0.669079	0.054304	0.509864	0.049228		241.2	0.016438	-1.15202	0.13086	-0.11853		241.2	-0.02661	-1.28936	0.312019	-0.41146
241	0.640878	0.064957	0.453128	-0.0034		241	0.005387	-1.21892	0.155423	-0.10452		241	-0.01991	-1.35993	0.354104	-0.42374
240.8	0.601217	0.071605	0.398195	-0.07397		240.8	-0.02248	-1.26733	0.177023	-0.08558		240.8	-0.00844	-1.44233	0.411507	-0.40588
240.6	0.573101	0.076936	0.351782	-0.16002		240.6	-0.02878	-1.32484	0.200729	-0.06919		240.6	-0.00435	-1.53194	0.444366	-0.38085
240.4	0.541962	0.082874	0.305311	-0.23878		240.4	-0.02899	-1.3978	0.231644	-0.08224		240.4	-0.02623	-1.6186	0.474255	-0.36304
240.2	0.512834	0.087323	0.273111	-0.29827		240.2	-0.00429	-1.49258	0.25249	-0.11408		240.2	-0.05265	-1.70533	0.507414	-0.34247
240	0.490393	0.100627	0.240114	-0.34276		240	0.045103	-1.60201	0.260977	-0.15657		240	-0.0502	-1.7941	0.552819	-0.33344
239.8	0.470031	0.128806	0.201963	-0.36796		239.8	0.082627	-1.72319	0.26603	-0.21111		239.8	-0.03357	-1.8933	0.614071	-0.33871
239.6	0.443973	0.15923	0.18869	-0.38109		239.6	0.095329	-1.84804	0.252178	-0.26679		239.6	0.000148	-2.01229	0.683576	-0.348
239.4	0.429611	0.186021	0.185167	-0.40418		239.4	0.071451	-1.96298	0.220838	-0.33992		239.4	0.010455	-2.14547	0.709956	-0.37458
239.2	0.422135	0.207964	0.182837	-0.42775		239.2	0.018431	-2.04667	0.206331	-0.41657		239.2	-0.01894	-2.30385	0.699165	-0.4099
239	0.423249	0.225028	0.195922	-0.44216		239	-0.0442	-2.09858	0.185052	-0.49813		239	-0.05955	-2.47556	0.659861	-0.45182
238.8	0.447798	0.251184	0.206627	-0.44564		238.8	-0.07955	-2.14328	0.147475	-0.5936		238.8	-0.10392	-2.67809	0.605294	-0.51125
238.6	0.479965	0.272669	0.212683	-0.42234		238.6	-0.09142	-2.1873	0.121499	-0.66692		238.6	-0.11632	-2.88626	0.573002	-0.58431
238.4	0.517568	0.285958	0.24438	-0.38316		238.4	-0.08433	-2.26432	0.078589	-0.74048		238.4	-0.10026	-3.06995	0.578733	-0.66255
238.2	0.550365	0.303407	0.278956	-0.36882		238.2	-0.07016	-2.37264	0.025063	-0.80667		238.2	-0.06777	-3.22979	0.596789	-0.74379
238	0.584346	0.311809	0.320556	-0.37683		238	-0.08269	-2.4789	-0.01625	-0.86027		238	-0.04375	-3.36451	0.616585	-0.80679
237.8	0.624481	0.322309	0.360691	-0.4005		237.8	-0.10976	-2.56555	-0.06653	-0.9104		237.8	-0.04956	-3.48973	0.621146	-0.8645
237.6	0.680936	0.335602	0.388805	-0.44109		237.6	-0.12818	-2.6338	-0.11737	-0.94656		237.6	-0.0821	-3.62597	0.602786	-0.92144
237.4	0.748175	0.341198	0.409916	-0.45947		237.4	-0.12644	-2.68521	-0.15197	-0.94868		237.4	-0.12456	-3.76579	0.582542	-0.95639
237.2	0.80712	0.348657	0.437202	-0.43868		237.2	-0.0895	-2.74205	-0.18813	-0.92664		237.2	-0.15237	-3.90177	0.584499	-0.99809
237	0.864677	0.363223	0.48919	-0.41602		237	-0.02841	-2.80981	-0.1943	-0.90753		237	-0.15626	-4.04094	0.636436	-1.02994
236.8	0.909563	0.388521	0.561605	-0.38056		236.8	0.022353	-2.89147	-0.18077	-0.88471		236.8	-0.13217	-4.16633	0.737317	-1.03423
236.6	0.935831	0.422991	0.642701	-0.36453		236.6	0.064434	-3.00008	-0.15476	-0.87066		236.6	-0.12097	-4.28863	0.843838	-1.03857
236.4	0.95327	0.445738	0.715964	-0.37486		236.4	0.080808	-3.13008	-0.11366	-0.86929		236.4	-0.1121	-4.42228	0.931946	-1.04686
236.2	0.954849	0.451627	0.765854	-0.39455		236.2	0.067119	-3.27143	-0.0895	-0.86589		236.2	-0.11988	-4.53629	0.979504	-1.04797
236	0.966652	0.447185	0.809741	-0.42733		236	0.062435	-3.42408	-0.05595	-0.86043		236	-0.13133	-4.65644	1.00006	-1.05088
235.8	0.971007	0.430637	0.856329	-0.46751		235.8	0.060211	-3.56355	0.001065	-0.87628		235.8	-0.12519	-4.80161	1.03072	-1.06218
235.6	0.978191	0.419539	0.910141	-0.50875		235.6	0.061517	-3.69049	0.058954	-0.90495		235.6	-0.11348	-4.96012	1.07258	-1.07881
235.4	0.982333	0.420764	0.957284	-0.54363		235.4	0.078401	-3.83422	0.13672	-0.94265		235.4	-0.09307	-5.1369	1.12773	-1.10505
235.2	0.979333	0.423729	0.987396	-0.56213		235.2	0.067019	-3.99443	0.208306	-1.01237		235.2	-0.06517	-5.32204	1.18357	-1.13961
235	0.96468	0.437287	1.01853	-0.56069		235	0.035545	-4.18017	0.229705	-1.0819		235	-0.05484	-5.50624	1.19782	-1.1877
234.8	0.933524	0.454016	1.02748	-0.57212		234.8	0.010157	-4.39076	0.221339	-1.1395		234.8	-0.06045	-5.70196	1.17721	-1.25788
234.6	0.894098	0.462231	1.03691	-0.59799		234.6	-0.0376	-4.58487	0.200423	-1.1987		234.6	-0.07822	-5.90527	1.14268	-1.33467
234.4	0.86904	0.466584	1.06979	-0.62536		234.4	-0.08265	-4.76812	0.149047	-1.24019		234.4	-0.10789	-6.11355	1.1198	-1.42284
234.2	0.862631	0.458119	1.09747	-0.65794		234.2	-0.10686	-4.94305	0.117358	-1.26891		234.2	-0.13598	-6.33329	1.1404	-1.50403
234	0.896571	0.443008	1.13161	-0.63514		234	-0.11163	-5.11033	0.120326	-1.27578		234	-0.12552	-6.54627	1.21343	-1.56035
233.8	0.945417	0.439303	1.17179	-0.58651		233.8	-0.10389	-5.26625	0.11939	-1.29159		233.8	-0.1193	-6.76721	1.28805	-1.62001
233.6	0.978497	0.445345	1.18997	-0.5442		233.6	-0.08373	-5.42429	0.10935	-1.29848		233.6	-0.11087	-7.0032	1.34297	-1.6747
233.4	0.997517	0.464424	1.19822	-0.50007		233.4	-0.06218	-5.57427	0.108393	-1.29329		233.4	-0.11077	-7.232	1.38174	-1.74123
[truncated: 217 more rows]

## Sheet: Fig.5B
Crp1	MM/GBSA ΔG (kcal/mol)			L-Crp1	MM/GBSA ΔG (kcal/mol)
[truncated: 36 more rows]

[truncated: 19 more sheets: Fig.5C, Fig.5D, Fig.7A, Fig.7B, Fig.7C, Fig.S1A, Fig.S1B, Fig.S1C, Fig.S1D, Fig.S3, Fig.S4, Fig.S5A, Fig.S5B, Fig.S6B, Fig.S7A, Fig.S7B, Fig.S7C, Fig.S7D, Fig. S7E]
